# Supplementary material for: Indirect and suboptimal control of gene expression is widespread in bacteria
Source: Mol Syst Biol. 2013 Apr 16;9:660. doi: 10.1038/msb.2013.16 (PMC3658271; doi:10.1038/msb.2013.16)
Supplement: Data Set 1 — Fitness data for Shewanella oneidensis MR-1 [file msb201316-s2.xls]

## Sheet: Experiments
Experiment	Description
355	Defined media with 7.5 mM inosine
356	Defined media with 20 mM pyruvate
358	Defined media with 10 mM acetate
359	Defined media with 20 mM N-acetylglucosamine
360	Defined media with 0.5% Tween-20
363	LB
364	Defined media with 1 mg/mL gelatin
365	Defined media with 5 mg/mL CASamino acids
366	Defined media with 20 mM D,L-lactate (pH 7)
367	Defined lactate media at pH 6
371	Defined lactate media with 70μM copper(II) chloride
372	Defined lactate media with 1.5 μM nalidixic acid
373	Defined lactate media with 1 mM sodium nitrite
453	Defined media with 20 mM D,L-lactate and 30 mM fumarate (anaerobic)
454	Defined media with 20 mM N-acetylglucosamine and 30 mM fumarate (anaerobic)

## Sheet: Strain Fitness
gene	begin	TagModule	TagType	plate	platepos96	pool	read	edge	pool_plate96	pool_plate96_pos	scaffoldId	sysName	desc	355	356	366	358	359	360	363	364	365	367	371	372	373	453	454
199199	954	TagModule_0473	uptag	45	C11	up	40324653F21.x1_MR1_plate45_C11	good	1	H5	139	SO_0002	proton/peptide symporter family protein (NCBI ptt file)	-0.0741313	-0.0267422	-0.0406005	-0.0302617	0.197822	0.127384	0.103944	-0.0940742	-0.0357344	-0.0277813	-0.053996	0.00154132	-0.0392939	-0.139344	-0.00495942
199199	954	TagModule_3549	downtag	202	F9	dn	40290047L18.x1_MR1_plate202_F9	good	30	E2	139	SO_0002	proton/peptide symporter family protein (NCBI ptt file)	-0.0624304	-0.115954	-0.0632067	-0.0618046	-0.0952685	0.110273	0.0977063	0.0989682	-0.0623731	-0.0750624	-0.140591	-0.0486866	-0.203735	0.0471651	0.154816
199199	954	TagModule_0473	downtag	45	C11	dn	40324653F21.x1_MR1_plate45_C11	good	1	G12	139	SO_0002	proton/peptide symporter family protein (NCBI ptt file)	-0.0491788	-0.145956	-0.0966095	-0.0665505	-0.0301667	0.0700772	0.100723	-0.0540104	-0.0400076	-0.0960719	-0.0153395	-0.0293354	-0.0727741	-0.110954	0.0418893
199200	2589	TagModule_1399	uptag	87	F7	up	40324822K13.x1_MR1_mutant87_F7	good	47	A1	139	SO_0003	tRNA modification GTPase TrmE (NCBI ptt file)	-3.19322	-2.60953	-2.12916	-2.09663	-3.21887	-2.51566	-1.96442	-2.44912	-2.44972	-2.81366	-3.9331	-0.691383	-3.41322	-2.07551	-1.52979
199200	2589	TagModule_1399	downtag	87	F7	dn	40324822K13.x1_MR1_mutant87_F7	good	8	B2	139	SO_0003	tRNA modification GTPase TrmE (NCBI ptt file)	-1.86775	-1.50212	-1.9837	-1.44392	-1.94668	-1.82517	-1.67603	-1.91692	-2.22637	-1.80633	-1.61672	-0.239205	-2.15366	-1.29778	-1.02451
199201	4058	TagModule_2444	uptag	214	A1	up	40290101B02.x1_MR1_plate214_A1	edge	33	C2	139	SO_0004	inner membrane protein, 60 kDa (NCBI ptt file)	0.372441	-0.0318823	-0.0727601	0.361569	0.798056	0.518788	0.0312554	-0.0174844	-0.0235733	0.0880392	0.445694	0.240285	0.0757746	0.108538	0.0168055
199207	9539	TagModule_0603	downtag	47	C6	dn	40324654E11.x1_MR1_plate47_C6	good	2	B3	139	SO_0010	DNA replication and repair protein RecF (NCBI ptt file)	-1.11498	-0.285905	-0.979925	-0.580804	-1.39687	-0.216225	-0.291964	-0.543763	-1.56254	-0.9401	-0.30213	-1.11022	-0.939005	-0.18997	-0.0656115
199207	9539	TagModule_0603	uptag	47	C6	up	40324654E11.x1_MR1_plate47_C6	good	2	B8	139	SO_0010	DNA replication and repair protein RecF (NCBI ptt file)	-1.67744	-0.156669	-0.689949	-0.295102	-0.9279	-0.170775	-0.149236	-0.325211	-1.24854	-0.786628	-0.278554	-0.683896	-0.659088	-0.0435102	-0.0608588
199209	13129	TagModule_3927	uptag	214	F3	up	40290101L06.x1_MR1_plate214_F3	good	33	D1	139	SO_0012	glutathione S-transferase family protein (NCBI ptt file)	-0.0727745	0.133003	0.0274016	0.118402	0.0549597	0.208616	0.0334225	0.121862	0.135953	0.103517	0.111992	-0.0520743	-1.32232	0.183039	0.126855
199210	14311	TagModule_2007	downtag	249	F2	dn	40290141L03.x1_MR1_plate249_F2	good	38	F8	139	SO_0013	hypothetical protein (NCBI ptt file)	0.0743927	0.0478742	-0.0784797	0.154085	0.101258	0.349077	0.0859298	0.270032	0.139943	0.0400475	0.004034	0.0610335	0.34736	0.054121	0.169133
199210	14311	TagModule_0188	downtag	18	D8	dn	40294268D08.x1_MR1_plate18_D8	good	23	G2	139	SO_0013	hypothetical protein (NCBI ptt file)	-0.0932261	-0.0261826	-0.0483182	-0.0111885	-0.0115938	0.121994	-0.00454892	0.10511	0.0491083	-0.130792	-0.183949	-0.0838476	0.0151942	0.056007	0.197837
199214	18941	TagModule_4023	uptag	233	E12	up	40290067J23.x1_MR1_plate233_E12	good	36	C4	139	SO_0017	hypothetical amidohydrolase (NCBI ptt file)	-0.17036	0.189274	0.053335	-0.294164	-0.207321	-0.064676	-0.0920221	0.0684569	0.0218051	-0.0355732	-0.269465	-0.258389	-0.250707	0.00423839	0.0213397
199214	18941	TagModule_2983	uptag	278	E9	up	J18_MR1_plate278_E9	edge	44	A11	139	SO_0017	hypothetical amidohydrolase (NCBI ptt file)	-0.0646495	-0.162239	0.0570913	-0.029471	-0.763598	0.194315	0.12317	0.010288	-0.0449199	0.0205166	-0.0359734	0.0735211	0.102041	-0.135399	-0.183334
199214	18941	TagModule_3512	downtag	201	A12	dn	40290047B23.x1_MR1_plate201_A12	good	30	B7	139	SO_0017	hypothetical amidohydrolase (NCBI ptt file)	-0.191331	0.026467	-0.0307948	0.0480891	-0.212181	0.0826529	0.0350619	-0.0264876	0.107627	0.0953145	-0.557576	0.0455612	-0.316893	-0.489393	-0.0865061
199214	18941	TagModule_4023	downtag	233	E12	dn	40290067J23.x1_MR1_plate233_E12	good	35	B8	139	SO_0017	hypothetical amidohydrolase (NCBI ptt file)	-0.066427	-0.117762	-0.120673	-0.00285431	-0.0996719	0.166709	0.0274144	-0.0373136	0.00344946	-0.200962	-0.52686	-0.0644838	-0.0024243	-0.207066	-0.0573568
199214	18941	TagModule_3512	uptag	201	A12	up	40290047B23.x1_MR1_plate201_A12	good	31	B9	139	SO_0017	hypothetical amidohydrolase (NCBI ptt file)	-0.0048186	-0.0676208	-0.101532	-0.153786	-0.368899	-0.141451	-0.0152903	-0.23917	-0.216284	-0.239271	-0.465169	-0.0570458	-0.232297	-0.197248	-0.142552
199215	22330	TagModule_3577	uptag	204	D3	up	40290048G06.x1_MR1_plate204_D3	good	31	G10	139	SO_0018	conserved hypothetical protein (NCBI ptt file)	-0.0881653	-0.0404541	-0.122573	0.0848224	0.391479	0.180038	0.0148326	-0.0486559	-0.0109521	-0.0059702	0.0536125	-0.105442	0.0815377	-0.261436	-0.140501
199215	22330	TagModule_4003	downtag	232	E7	dn	40290067I14.x1_MR1_plate232_E7	good	34	H12	139	SO_0018	conserved hypothetical protein (NCBI ptt file)	0.0619593	-0.0228165	-0.0687206	0.168001	-0.184391	0.137617	0.0409281	-0.0073322	-0.00348944	0.0315143	0.013261	-0.015116	0.061924	-0.197087	-0.0771635
199217	23307	TagModule_3240	uptag	1010	H2	up	002_MR1_plate1010_H02	good	46	F5	139	SO_0020	fatty oxidation complex, beta subunit (NCBI ptt file)	0.259222	-0.0110402	-0.056616	0.123043	-1.79864	-4.74763	-0.00980261	-0.487301	0.0521588	0.0132625	-0.192438	0.103172	-0.0322786	-0.0778235	0.000163739
199217	23307	TagModule_2615	downtag	277	B1	dn	D01_MR1_plate277_B1	good	42	F4	139	SO_0020	fatty oxidation complex, beta subunit (NCBI ptt file)	0.0625005	0.0850958	-0.0255748	-0.367679	-1.87803	-5.35899	0.164224	-0.231322	0.0717508	0.123258	0.0218546	-0.172751	-0.138101	-0.100621	-0.0325975
199217	23307	TagModule_2070	downtag	258	B7	dn	40290144D14.x1_MR1_plate258_B7	edge	40	B7	139	SO_0020	fatty oxidation complex, beta subunit (NCBI ptt file)	0.262532	0.129862	0.0863269	-0.263441	-0.65854	-4.14834	0.0404195	-0.396477	0.0869483	0.0741987	0.342375	0.0229202	-0.108446	0.232489	0.0959465
199217	23307	TagModule_3429	downtag	197	E12	dn	40290004J23.x1_MR1_plate197_E12	good	29	E9	139	SO_0020	fatty oxidation complex, beta subunit (NCBI ptt file)	0.11306	-0.0553628	0.0705444	-0.212471	-0.743486	-4.36951	0.0482066	-0.334824	0.118074	-0.132732	0.0686055	0.00614266	0.0985026	0.346054	0.131643
199218	24493	TagModule_3316	uptag	253	E9	up	40290139J17.x1_MR1_plate253_E9	good	40	F12	139	SO_0021	fatty oxidation complex, alpha subunit (NCBI ptt file)	0.220982	0.0676072	0.0277679	0.0204756	-1.63522	-4.29007	0.0386428	-0.206982	0.127309	-0.0067565	-0.123749	-0.0405494	-0.176451	0.192041	0.168924
199218	24493	TagModule_3316	downtag	253	E9	dn	40290139J17.x1_MR1_plate253_E9	good	39	E10	139	SO_0021	fatty oxidation complex, alpha subunit (NCBI ptt file)	0.202599	-0.177898	-0.0779938	-0.20746	-0.601867	-4.77024	0.0273532	-0.31686	0.0598501	-0.148616	-0.241846	-0.00405768	-0.198835	0.188725	0.0900407
199219	27069	TagModule_0769	downtag	68	B4	dn	40324817C08.x1_MR1_mutant68_B4	good	4	D10	139	SO_0022	prolidase (NCBI ptt file)	-0.0554913	-0.0684758	-0.0970359	-0.112416	-0.111415	0.0444052	-0.00385273	0.159495	0.0548867	0.00638682	-0.355087	0.0334956	-0.243595	0.0532831	-0.00554369
199219	27069	TagModule_0769	uptag	68	B4	up	40324817C08.x1_MR1_mutant68_B4	good	4	E2	139	SO_0022	prolidase (NCBI ptt file)	0.00917517	0.0318126	-0.0886509	0.0651429	0.726485	0.183631	0.0841341	0.12023	0.0791433	0.0508012	-0.199776	-0.0531633	-0.0316667	-0.0448875	-0.00772855
199220	28404	TagModule_1867	uptag	56	F7	up	40294783K14.x1_MR1_plate56_F7	good	3	E8	139	SO_0023	conserved hypothetical protein TIGR00257 (NCBI ptt file)	-0.0250461	-0.0116339	0.00837858	0.0659971	0.37443	0.030734	-0.00517122	0.20362	0.0364951	-0.0218817	0.0681431	-0.152509	-0.100493	0.504332	0.386227
199220	28404	TagModule_4161	uptag	247	H7	up	40290141O13.x1_MR1_plate247_H7	edge	39	C7	139	SO_0023	conserved hypothetical protein TIGR00257 (NCBI ptt file)	-0.0285122	-0.11816	-0.0605396	-0.190084	0.112951	0.206638	0.0712708	0.0281355	-0.0237056	-0.0198142	-0.196903	-0.0344367	-0.102962	0.0297328	0.0181758
199220	28404	TagModule_4161	downtag	247	H7	dn	40290141O13.x1_MR1_plate247_H7	edge	38	B11	139	SO_0023	conserved hypothetical protein TIGR00257 (NCBI ptt file)	0.0556415	0.12832	-0.0772084	-0.18126	0.0429213	0.293724	-0.0446378	0.0210467	-0.150953	0.0281625	0.133224	0.0564635	-0.085943	0.180207	0.0502471
199221	29096	TagModule_1694	uptag	156	E5	up	40325021I10.x1_MR1_mutant156_E5	good	18	E6	139	SO_0024	potassium uptake protein TrkH (NCBI ptt file)	0.135871	-0.0014757	0.0155235	-0.152212	0.462263	0.334318	-0.0549141	0.159741	0.437632	0.424702	-0.0442164	0.154136	-0.425355	0.592205	0.445825
199221	29096	TagModule_2158	downtag	140	G8	dn	40324913M16.x1_MR1_plate140_G8	edge	16	A1	139	SO_0024	potassium uptake protein TrkH (NCBI ptt file)	0.163169	-0.0588061	-0.139347	-0.581479	0.296163	0.263063	-0.0626885	0.00985697	0.216752	0.12387	-0.39965	0.205396	-0.856245	0.651756	0.190856
199221	29096	TagModule_4236	downtag	286	E9	dn	J18_MR1_plate286_E9	good	43	G12	139	SO_0024	potassium uptake protein TrkH (NCBI ptt file)	0.246313	0.134771	-0.38131	-0.675836	0.375758	0.303369	-0.258481	-0.1545	0.0248931	-0.0523923	-0.326357	0.111218	-1.21235	0.728159	0.064213
199222	30558	TagModule_1742	downtag	97	E3	dn	40324829J05.x1_MR1_mutant97_E3	good	10	B12	139	SO_0025	hypothetical flavodoxin (NCBI ptt file)	-0.0637939	-0.0724589	0.00782644	-0.0427853	-0.210184	-0.0163538	-0.161222	-0.396521	-0.0213991	0.0369467	-0.0580309	0.143384	-0.31606	0.20668	0.0196666
199222	30558	TagModule_1742	uptag	97	E3	up	40324829J05.x1_MR1_mutant97_E3	good	10	E3	139	SO_0025	hypothetical flavodoxin (NCBI ptt file)	-0.0885365	-0.10329	-0.0220234	0.0794074	-0.542318	0.101297	-0.176237	-0.404228	0.0975134	0.357732	0.0254746	0.100197	-0.110699	0.252844	0.202343
199222	30558	TagModule_0782	uptag	68	C2	up	40324817E04.x1_MR1_mutant68_C2	good	4	E5	139	SO_0025	hypothetical flavodoxin (NCBI ptt file)	-0.0248034	-0.10765	-0.0238449	0.127318	-0.000653277	0.2497	-0.0718089	-0.0854241	0.302669	0.296975	-0.00225725	0.0111073	-0.0841964	0.414921	0.314351
199223	31147	TagModule_2880	uptag	178	H9	up	40290007P18.x1_MR1_plate178_H9	good	28	E12	139	SO_0026	transcriptional regulator, ArsR family (NCBI ptt file)	-0.302144	-0.0551529	-0.342519	-0.377201	0.116579	-0.343423	-0.0970842	0.135163	0.0925716	-0.182349	-0.0419957	-0.33293	-0.257625	0.347442	0.525065
199224	31656	TagModule_3865	downtag	212	A11	dn	40290101A22.x1_MR1_plate212_A11	good	31	H8	139	SO_0027	protoporphyrinogen oxidase, putative (NCBI ptt file)	0.0733563	-0.0425788	-0.117844	-0.218545	-0.084628	-0.0399388	0.0406712	0.0763708	-0.0804913	-0.13217	-0.0021379	0.0266343	-0.246612	-0.192138	-0.112623
199224	31656	TagModule_1020	downtag	71	C8	dn	40324818E15.x1_MR1_mutant71_C8	good	5	B1	139	SO_0027	protoporphyrinogen oxidase, putative (NCBI ptt file)	-0.0426029	-0.114555	-0.0467192	-0.0292861	-0.18291	-0.009927	0.0116408	-0.0109056	-0.0248162	-0.0446129	-0.12295	-0.0725499	-0.10846	0.0449342	0.0883922
199225	32252	TagModule_0525	downtag	243	A7	dn	40290140A13.x1_MR1_plate243_A7	good	36	H9	139	SO_0028	potassium uptake protein TrkH (NCBI ptt file)	-0.0573964	0.0112942	-0.00323835	-0.0207212	-0.207134	0.0489805	0.0202354	0.0782708	-0.00541785	-1.51929	-0.0640935	-0.00343743	-0.0264561	-0.0645223	0.0594444
199225	32252	TagModule_3562	uptag	254	B1	up	40290139D02.x1_MR1_plate254_B1	good	40	H3	139	SO_0028	potassium uptake protein TrkH (NCBI ptt file)	0.0455848	0.113476	-0.0904242	0.532016	0.0776991	0.503492	-0.0377396	0.0945323	0.0899657	-1.2468	0.0592154	-0.0721129	0.0584535	0.294718	0.254772
199225	32252	TagModule_2180	uptag	141	E3	up	40324913J05.x1_MR1_plate141_E3	edge	16	E10	139	SO_0028	potassium uptake protein TrkH (NCBI ptt file)	-0.0108181	-0.0278594	0.076957	-0.171563	-0.379611	-0.0524781	0.0425265	0.0885662	-0.0194794	-1.90348	-0.110026	-0.103193	-0.127577	0.21463	0.0826146
199225	32252	TagModule_0525	uptag	243	A7	up	40290140A13.x1_MR1_plate243_A7	good	38	A12	139	SO_0028	potassium uptake protein TrkH (NCBI ptt file)	-0.0737325	0.0465242	0.0477825	0.450943	0.822442	0.427211	0.0983245	0.1788	0.118231	-1.59543	0.143948	0.1385	0.102611	0.183129	0.0882967
199225	32252	TagModule_3562	downtag	254	B1	dn	40290139D02.x1_MR1_plate254_B1	good	39	F10	139	SO_0028	potassium uptake protein TrkH (NCBI ptt file)	-0.0300503	-0.14454	-0.0380289	-0.0867271	-0.156865	-0.0733064	-0.00508217	-0.00983899	-0.145572	-1.74907	-0.159985	-0.0776751	-0.0569058	0.168038	0.0220389
199226	33706	TagModule_4051	downtag	234	F10	dn	40290067L20.x1_MR1_plate234_F10	edge	35	D7	139	SO_0029	potassium uptake protein TrkA (NCBI ptt file)	-1.78455	-1.10375	-2.50202	-2.30547	-2.25963	-1.35219	-2.44001	-2.40208	-1.43701	-2.07376	-2.26098	-0.832762	-2.76201	-1.1597	-0.766917
199226	33706	TagModule_4051	uptag	234	F10	up	40290067L20.x1_MR1_plate234_F10	edge	36	E1	139	SO_0029	potassium uptake protein TrkA (NCBI ptt file)	-1.89227	-1.42489	-2.80804	-2.39942	0.136396	-1.99767	-2.73881	-2.56726	-1.74801	-2.78007	-2.81304	-2.0702	-3.10315	-1.2379	-0.821817
199227	35131	TagModule_0424	uptag	39	F4	up	40324652K07.x1_MR1_plate39_F4	good	1	A11	139	SO_0030	sun protein (NCBI ptt file)	0.0876346	0.13678	-0.288593	0.403516	0.926804	0.490181	-0.124464	0.263543	0.322092	-0.12739	0.190437	0.0812692	-0.0240285	0.426057	-0.123249
199227	35131	TagModule_0424	downtag	39	F4	dn	40324652K07.x1_MR1_plate39_F4	good	1	B1	139	SO_0030	sun protein (NCBI ptt file)	-0.0856439	-0.281635	-0.345994	0.00934223	-0.0560517	0.1862	-0.195598	0.177978	0.0223152	-0.672	-0.0475898	0.0535417	-0.450972	0.345274	-0.0754699
199228	36420	TagModule_0553	uptag	151	D12	up	40325020G23.x1_MR1_mutant151_D12	edge	17	H5	139	SO_0031	methionyl-tRNA formyltransferase (NCBI ptt file)	0.0493947	0.0452654	-0.179137	0.246719	0.610606	0.405528	-0.0683265	0.399763	0.341558	-0.131416	0.274743	0.0703256	-0.0318014	0.441254	0.0450139
199229	37392	TagModule_0374	downtag	34	G2	dn	40324354G02.x1_MR1_plate34_G2	good	25	E11	139	SO_0032	polypeptide deformylase (NCBI ptt file)	-0.0328682	0.18985	-0.0416346	-0.245917	0.355341	0.00438858	-0.306272	0.298043	0.176833	-0.219154	-0.932992	0.0280577	-0.0943022	0.415032	0.0531248
199229	37392	TagModule_0703	downtag	49	E2	dn	40324654J03.x1_MR1_plate49_E2	good	2	E4	139	SO_0032	polypeptide deformylase (NCBI ptt file)	-0.0217377	0.0376846	-0.318275	-0.243646	0.493244	-0.0619228	-0.457563	0.210578	0.182562	-0.339578	-1.38566	0.0329955	-0.10886	0.562816	-0.0857359
199229	37392	TagModule_3010	uptag	184	A8	up	40290009A16.x1_MR1_plate184_A8	good	29	B8	139	SO_0032	polypeptide deformylase (NCBI ptt file)	-0.122289	0.188137	-0.264571	0.315271	0.547197	0.0989117	-0.455175	0.223537	0.114929	-0.0881899	-0.366933	-0.0371384	-0.129914	0.494423	0.0936811
199229	37392	TagModule_3010	downtag	184	A8	dn	40290009A16.x1_MR1_plate184_A8	good	28	C1	139	SO_0032	polypeptide deformylase (NCBI ptt file)	-0.32679	-0.0912573	-0.784966	-0.642006	0.254031	-0.305294	-1.12147	0.214263	-0.305983	-0.683466	-1.1547	0.167351	-0.88921	0.617331	-0.103654
199230	38024	TagModule_3841	uptag	242	F6	up	40290136L12.x1_MR1_plate242_F6	good	38	A3	139	SO_0033	LysM domain protein (NCBI ptt file)	0.157055	0.337652	0.00761909	0.198639	0.469105	0.169323	0.0228494	0.190629	0.0221041	0.191627	0.133453	-0.0115108	-0.137298	-0.15188	0.0654608
199231	39244	TagModule_0581	uptag	275	F10	up	K19_MR1_plate275_F10	good	43	F2	139	SO_0034	DNA processing protein DprA, putative (NCBI ptt file)	-0.0885555	-0.116281	-0.164808	-0.256041	-0.0551016	-0.0440382	0.0746339	0.0212864	-0.17384	-0.105077	0.0507708	-0.047	-0.158973	-0.110395	0.00201962
199231	39244	TagModule_1118	uptag	98	D4	up	40324829H08.x1_MR1_mutant98_D4	good	10	F7	139	SO_0034	DNA processing protein DprA, putative (NCBI ptt file)	-0.0619478	-0.196193	0.215107	-0.137242	0.082987	0.0217637	0.0819387	0.263758	0.120892	0.126986	-0.0472973	-0.0536385	0.00410195	0.0172401	0.242625
199231	39244	TagModule_0581	downtag	275	F10	dn	K19_MR1_plate275_F10	good	42	D12	139	SO_0034	DNA processing protein DprA, putative (NCBI ptt file)	-0.0576919	0.115531	-0.0244529	0.0607968	-0.107632	0.118673	0.00107506	0.157994	-0.0147953	-0.00630294	0.0441639	-0.0490301	-0.0409677	-0.144705	0.0974078
199232	40263	TagModule_0745	downtag	51	A9	dn	40324655A17.x1_MR1_plate51_A9	good	2	G5	139	SO_0035	smg protein (NCBI ptt file)	-0.443772	-0.383275	-0.404232	-0.0238505	-0.677602	0.0591419	-0.0287098	-0.0315604	-0.0982031	-0.298814	-1.33509	-0.0541623	-0.488773	-0.397132	-0.0946307
199232	40263	TagModule_0745	uptag	51	A9	up	40324655A17.x1_MR1_plate51_A9	good	2	H2	139	SO_0035	smg protein (NCBI ptt file)	-1.35448	-0.344521	-0.449109	-0.206326	-0.800057	0.0763978	0.039092	-0.165973	-0.433761	-0.543829	-0.611351	-0.0278091	-0.283862	-0.645354	0.0207893
199233	40852	TagModule_4079	downtag	227	H6	dn	40290129O11.x1_MR1_plate227_H6	good	34	B8	139	SO_0036	topoisomerase DNA-binding C4 zinc finger domain protein (NCBI ptt file)	-0.0224591	-0.0977151	-0.198344	-0.267679	0.125125	-0.0275435	-0.00660981	0.131165	-0.457554	-0.171386	-0.246102	-0.241688	-0.281414	-0.444607	-0.0502083
199236	43090	TagModule_3988	uptag	232	D1	up	40290067G02.x1_MR1_plate232_D1	good	35	H12	139	SO_0039	hypothetical globin (NCBI ptt file)	-0.0557288	0.123312	0.226586	0.214738	-0.155947	0.262057	0.0242376	0.226966	0.400832	0.261068	-0.0686603	-0.0216664	0.0669963	0.0767985	-0.0737726
199236	43090	TagModule_3232	downtag	282	C3	dn	F06_MR1_plate282_C3	good	43	C7	139	SO_0039	hypothetical globin (NCBI ptt file)	-0.065181	-0.0714164	-0.173207	-0.268825	-0.0814663	-0.00966832	-0.0276569	-0.0160969	-0.151427	-0.137762	-0.0155625	-0.193511	-0.149724	0.154514	0.12127
199237	43717	TagModule_1839	uptag	55	F4	up	40294783K07.x1_MR1_plate55_F4	good	3	E1	139	SO_0040	shikimate 5-dehydrogenase (NCBI ptt file)	-4.2043	-4.31585	-4.60186	-3.49474	-4.04448	-2.74302	-0.303157	-2.46383	-4.26976	-4.52463	-4.66515	-3.77591	-4.65549	-2.10484	-1.40881
199237	43717	TagModule_3667	downtag	215	H12	dn	40290102O23.x1_MR1_plate215_H12	edge	32	D5	139	SO_0040	shikimate 5-dehydrogenase (NCBI ptt file)	-1.67396	-1.27322	-1.78156	-0.737376	-2.50399	-1.03742	0.0851287	-0.0983111	-0.087639	-1.64371	-3.07139	-0.667505	-1.98083	-0.844149	-0.22147
199237	43717	TagModule_1504	downtag	93	C2	dn	40324823F03.x1_MR1_mutant93_C2	good	9	C7	139	SO_0040	shikimate 5-dehydrogenase (NCBI ptt file)	-3.52839	-3.6875	-3.89338	-3.38335	-3.7685	-2.91664	-0.559967	-2.56881	-3.79133	-3.79186	-3.62738	-3.55125	-3.86114	-2.18171	-1.41081
199237	43717	TagModule_0984	downtag	70	B7	dn	40324817D14.x1_MR1_mutant70_B7	good	4	G12	139	SO_0040	shikimate 5-dehydrogenase (NCBI ptt file)	-4.24928	-4.46824	-4.58549	-3.59666	-4.50615	-2.5136	-0.279899	-2.26739	-4.47375	-4.22084	-4.35492	-2.71269	-4.59506	-2.13048	-1.0921
199238	44606	TagModule_2238	uptag	121	G11	up	40324860N21.x1_MR1_mutant121_G11	edge	13	E4	139	SO_0041	conserved hypothetical protein (NCBI ptt file)	-0.0843786	-0.0430508	-0.199569	0.00279196	0.484659	0.091908	-0.0624731	-0.117314	-0.174095	-0.123695	0.0699129	-0.0120165	-0.224036	-0.370477	-0.103295
199239	44973	TagModule_1031	downtag	71	E2	dn	40324818I03.x1_MR1_mutant71_E2	good	5	B6	139	SO_0042	carbonic anhydrase, family 3 (NCBI ptt file)	-0.0734258	-0.120355	-0.100649	-0.125639	-0.0974614	-0.36451	0.075718	0.0814235	0.0183836	-0.12564	-0.079672	-0.0266978	0.00617013	-0.421657	-0.10245
199239	44973	TagModule_2890	downtag	179	C10	dn	40290008E19.x1_MR1_plate179_C10	good	27	F2	139	SO_0042	carbonic anhydrase, family 3 (NCBI ptt file)	-0.186248	-0.140359	-0.0995145	0.135947	-0.0356549	-0.352333	-0.00652802	-0.0106253	0.223607	-0.18244	-0.232284	0.0813252	-0.233036	-0.305656	-0.0894191
199239	44973	TagModule_2890	uptag	179	C10	up	40290008E19.x1_MR1_plate179_C10	good	28	F1	139	SO_0042	carbonic anhydrase, family 3 (NCBI ptt file)	-0.0557893	-0.0740022	-0.183023	0.141598	-1.1116	-0.115249	0.022447	-0.0480464	0.0232703	-0.00344151	-0.200983	0.0880283	-0.0390467	0.0205754	-0.131312
199239	44973	TagModule_1031	uptag	71	E2	up	40324818I03.x1_MR1_mutant71_E2	good	5	B11	139	SO_0042	carbonic anhydrase, family 3 (NCBI ptt file)	-0.165424	-0.0940927	0.0307157	-0.0740883	-0.151643	-0.334319	0.083175	0.172432	0.155555	-0.0267961	-0.0230097	-0.0750544	-0.0304361	-0.10293	-0.417928
199241	51728	TagModule_3315	uptag	1008	F4	up	40290029F04.x1_MR1_plate1008_F4	good	46	D7	139	SO_0044	conserved hypothetical protein (NCBI ptt file)	-0.10045	-0.0675482	-0.239154	-0.342702	-0.846188	-0.0145327	0.0429384	-0.00118418	-0.227559	-0.112632	-0.119563	-0.0864481	-0.00679521	-0.255866	-0.224568
199242	52004	TagModule_3449	uptag	246	A1	up	40290140B02.x1_MR1_plate246_A1	edge	38	G9	139	SO_0045	Rrf2 family protein (NCBI ptt file)	0.00399477	0.158668	0.041474	-0.0230447	0.0924896	0.0421949	0.105435	0.236783	0.165744	-0.00173224	0.118094	-0.0381151	-0.0475405	0.148963	0.180523
199242	52004	TagModule_2289	downtag	125	H6	dn	40324861P11.x1_MR1_mutant125_H6	good	13	F2	139	SO_0045	Rrf2 family protein (NCBI ptt file)	-0.117139	-0.0181705	-0.0632298	0.104299	0.12286	0.10346	-0.00976291	0.0367265	-0.11273	-0.241915	-0.108183	-0.105245	-0.0987584	-0.106407	0.0716042
199242	52004	TagModule_3449	downtag	246	A1	dn	40290140B02.x1_MR1_plate246_A1	edge	37	F12	139	SO_0045	Rrf2 family protein (NCBI ptt file)	0.00261723	-0.102003	0.0263317	0.0643466	-0.0153728	-0.0543571	0.0335459	0.0216679	-0.000969784	-0.164463	-0.0384928	-0.066537	-0.179893	-0.183909	0.0702678
199242	52004	TagModule_4121	downtag	229	H10	dn	40290129P19.x1_MR1_plate229_H10	good	34	E2	139	SO_0045	Rrf2 family protein (NCBI ptt file)	-0.0609028	-0.0800068	-0.14938	0.0667588	0.0473515	0.0794121	0.00470385	0.0408891	-0.253295	-0.232094	0.0822274	-0.0783797	-0.0766115	-0.177282	0.00138247
199243	52434	TagModule_3661	uptag	215	E2	up	40290102I03.x1_MR1_plate215_E2	edge	33	D11	139	SO_0046	conserved hypothetical protein (NCBI ptt file)	-0.00842919	-0.314894	0.121624	-0.520987	-0.447899	-0.238905	0.115964	0.198245	-0.107934	-0.0966143	-0.18661	-0.0555432	0.00446824	-0.282289	0.118074
199243	52434	TagModule_0160	downtag	41	H2	dn	40324652P03.x1_MR1_plate41_H2	good	1	D2	139	SO_0046	conserved hypothetical protein (NCBI ptt file)	-0.0381489	-0.0639174	-0.163042	0.077715	-0.128935	0.110589	0.01598	-0.0390892	0.0109189	-0.0197949	-0.126183	-0.0118342	-0.168361	-0.0637944	0.0180458
199244	53199	TagModule_1958	uptag	260	H6	up	O12_MR1_plate260_H6	good	41	F2	139	SO_0047	carboxyl-terminal protease, putative (NCBI ptt file)	-0.0751347	-0.19064	-0.143163	-0.438075	0.132026	-0.195688	0.0894007	-0.0976889	-0.20133	-0.405058	-0.0712173	-0.0932119	-0.129817	0.0887425	-0.0240836
199244	53199	TagModule_0737	downtag	54	G4	dn	40324655N08.x1_MR1_plate54_G4	good	3	C9	139	SO_0047	carboxyl-terminal protease, putative (NCBI ptt file)	-0.0828596	0.014561	-0.0163211	-0.131315	-0.108788	0.00677334	0.0182033	-0.0607834	-0.0929069	0.0130261	0.13661	0.110744	-0.187836	-0.0669952	-0.0962106
199244	53199	TagModule_0737	uptag	54	G4	up	40324655N08.x1_MR1_plate54_G4	good	3	D9	139	SO_0047	carboxyl-terminal protease, putative (NCBI ptt file)	0.112397	-0.124964	-0.033061	-0.255789	-0.651109	-0.177732	0.0737708	-0.0711382	-0.163515	-0.119428	-0.16533	-0.0544843	-0.0755938	-0.112919	-0.181462
199244	53199	TagModule_1958	downtag	260	H6	dn	O12_MR1_plate260_H6	good	40	D12	139	SO_0047	carboxyl-terminal protease, putative (NCBI ptt file)	-0.0615234	-0.0676519	0.0208439	0.0930627	0.0205383	0.198766	0.0302678	0.0558283	0.0758883	-0.0604329	-0.172135	-0.186002	0.074685	-0.0143771	0.117689
199245	54456	TagModule_1256	uptag	85	A1	up	40324821B01.x1_MR1_mutant85_A1	good	7	H1	139	SO_0048	peptidase, M23/M37 family (NCBI ptt file)	-0.0117179	0.323287	-0.0502338	0.404969	0.377108	0.478199	0.0782019	0.530351	-0.318495	0.061755	0.136684	0.282831	0.190303	-0.172881	0.0999728
199245	54456	TagModule_3399	uptag	196	H12	up	40290004O24.x1_MR1_plate196_H12	good	30	D5	139	SO_0048	peptidase, M23/M37 family (NCBI ptt file)	0.137082	0.187275	0.158412	0.351408	0.540393	0.645232	0.052766	0.481113	-0.0126584	0.311689	0.237335	0.132513	0.298986	0.354668	0.386962
199245	54456	TagModule_3399	downtag	196	H12	dn	40290004O24.x1_MR1_plate196_H12	good	29	D8	139	SO_0048	peptidase, M23/M37 family (NCBI ptt file)	0.00740868	0.174799	0.027444	-0.0820847	0.195348	0.247071	0.0664677	0.355999	-0.147506	0.083335	0.378782	0.130531	0.376361	0.314084	0.0826578
199251	59949	TagModule_4179	downtag	224	D5	dn	40290096G10.x1_MR1_plate224_D5	good	33	F8	139	SO_0054	conserved hypothetical protein TIGR00275 (NCBI ptt file)	0.0661716	0.0678964	-0.0383688	-0.123123	-0.10758	-0.14872	0.0710615	0.0906298	-0.157042	0.0619648	0.29024	-0.115343	-0.301188	-0.0981853	0.02958
199251	59949	TagModule_4179	uptag	224	D5	up	40290096G10.x1_MR1_plate224_D5	good	34	G2	139	SO_0054	conserved hypothetical protein TIGR00275 (NCBI ptt file)	0.0927948	0.108337	0.137712	0.156654	-0.0254778	0.141664	0.0743746	0.12652	0.0762927	-0.110348	-0.0337405	-0.14796	-0.101692	-0.017015	0.225258
199252	61362	TagModule_0333	downtag	30	C9	dn	40324350C09.x1_MR1_plate30_C9	good	25	B3	139	SO_0055	conserved domain protein (NCBI ptt file)	-0.007917	-0.0730447	-0.0561841	-0.109851	-0.0695632	0.145493	0.0345837	0.00744079	-0.0536579	-0.111718	-0.269136	-0.122952	0.00332678	-0.00505801	0.0494208
199252	61362	TagModule_0333	uptag	30	C9	up	40324350C09.x1_MR1_plate30_C9	good	26	B1	139	SO_0055	conserved domain protein (NCBI ptt file)	-0.153321	-0.147444	-0.0947199	-0.315598	-0.0913755	-0.161332	0.01773	-0.0340108	-0.171624	-0.124087	-0.142748	-0.0850961	-0.186886	-0.0337048	-0.0652661
199252	61362	TagModule_3727	downtag	210	G3	dn	40290100N06.x1_MR1_plate210_G3	good	31	G4	139	SO_0055	conserved domain protein (NCBI ptt file)	-0.0231269	-0.276292	-0.00947308	-0.227813	-0.262581	-0.0461638	0.0787823	-0.0517985	0.000518222	-0.0493858	0.0147269	-0.078947	0.0656866	-0.054882	-0.0540119
199253	63429	TagModule_4026	downtag	233	H12	dn	40290067P23.x1_MR1_plate233_H12	good	35	C4	139	SO_0056	transporter, putative (NCBI ptt file)	-0.109116	-0.0839339	-0.130835	0.236325	0.00591159	0.361404	-0.00520203	-0.0273532	0.0505081	-0.211386	-0.271458	-0.135561	0.0356893	-0.131836	0.0228829
199253	63429	TagModule_2327	downtag	131	H12	dn	40324911O23.x1_MR1_plate131_H12	edge	14	D11	139	SO_0056	transporter, putative (NCBI ptt file)	-0.00586021	-0.00137041	-0.126216	-0.0333266	-0.084934	0.0481541	0.00144963	-0.0653232	-0.0961728	-0.310568	-0.284566	-0.131518	-0.0849293	-0.0530721	0.102954
199253	63429	TagModule_1644	uptag	155	D2	up	40325021G03.x1_MR1_mutant155_D2	good	18	D5	139	SO_0056	transporter, putative (NCBI ptt file)	-0.0441054	0.0215888	0.0355361	0.130315	0.104929	0.113784	0.054849	0.106011	0.169804	0.0768534	-0.0879003	-0.0618296	-0.122537	0.141856	0.24487
199253	63429	TagModule_2327	uptag	131	H12	up	40324911O23.x1_MR1_plate131_H12	edge	14	G11	139	SO_0056	transporter, putative (NCBI ptt file)	-0.0621388	-0.0567984	-0.0187893	0.161573	0.325378	0.306751	0.0351108	0.0768328	0.089052	0.055405	-0.0119811	0.00718739	0.0382671	0.0575739	-0.0613383
199254	64299	TagModule_1054	downtag	71	F1	dn	40324818K01.x1_MR1_mutant71_F1	good	5	B7	139	SO_0057	potassium uptake protein, Trk family (NCBI ptt file)	-0.0573173	-0.0534355	-0.0584075	-0.124939	-0.152448	0.0464088	0.0408802	0.0134651	-0.0576128	-0.0302721	-0.0724292	-0.0383257	-0.0708784	-0.0689165	-0.0955984
199254	64299	TagModule_0373	downtag	34	C1	dn	40324354C01.x1_MR1_plate34_C1	good	25	E7	139	SO_0057	potassium uptake protein, Trk family (NCBI ptt file)	-0.0132994	0.0220527	0.0848377	0.264352	0.0892264	0.207292	0.0320427	0.061032	0.179108	-0.0728371	-0.132914	-0.00709135	0.0680177	-0.264346	-0.0186565
199254	64299	TagModule_0032	uptag	3	B8	up	40294021B08	good	23	B11	139	SO_0057	potassium uptake protein, Trk family (NCBI ptt file)	-0.0408429	0.0308273	-0.0203368	0.058194	0.517958	0.308133	0.0733649	0.12276	0.107139	-0.0334383	0.127165	0.0978637	0.11214	0.10625	0.223807
199254	64299	TagModule_3181	downtag	252	B3	dn	40290139C06.x1_MR1_plate252_B3	edge	39	C11	139	SO_0057	potassium uptake protein, Trk family (NCBI ptt file)	0.068442	0.101301	-0.201976	-0.0578035	0.0135438	0.00440886	0.0299608	-0.0352361	-0.196158	-0.0848797	-0.195012	-0.0770563	-0.338401	-0.358383	-0.0670354
199255	65662	TagModule_0044	downtag	2	G1	dn	40294020G01	good	22	B4	139	SO_0058	potassium uptake protein, putative (NCBI ptt file)	-0.116801	-0.109565	-0.0518546	-0.0886577	-0.0350675	0.164526	0.0125064	0.0426943	-0.079138	-0.0948278	-0.209104	-0.132294	-0.0707461	0.16014	0.0989906
199255	65662	TagModule_0082	uptag	9	B10	up	40294085B10	good	23	G4	139	SO_0058	potassium uptake protein, putative (NCBI ptt file)	0.03459	0.0621288	0.0104367	0.0741651	0.125807	0.0733914	0.0764079	0.067716	0.101903	0.0385752	-0.153263	-0.0810829	0.0156809	-0.337512	-0.00867394
199255	65662	TagModule_3802	downtag	221	C5	dn	40290103F09.x1_MR1_plate221_C5	edge	33	C1	139	SO_0058	potassium uptake protein, putative (NCBI ptt file)	-0.128614	0.126068	-0.252285	-0.159147	-0.196751	0.145894	0.0806379	-0.089644	-0.225088	-0.0465177	0.177395	0.113147	0.00402746	-0.249668	-0.21324
199255	65662	TagModule_3802	uptag	221	C5	up	40290103F09.x1_MR1_plate221_C5	edge	34	C7	139	SO_0058	potassium uptake protein, putative (NCBI ptt file)	-0.216823	-0.0695379	-0.224309	-0.165388	0.25972	-0.0699066	0.0111125	-0.189949	-0.30354	-0.146036	-0.0591976	0.0534146	-0.0370936	-0.402261	-0.288866
199256	66406	TagModule_3935	uptag	246	H12	up	40290140P24.x1_MR1_plate246_H12	good	39	A1	139	SO_0059	transcriptional regulatory protein KdpE (NCBI ptt file)	0.0486057	-0.420227	0.0212302	-0.245052	-0.623653	-0.230196	0.10646	0.0827916	-0.0759117	-0.188243	-0.232726	0.141375	0.112687	-0.432935	-0.208062
199256	66406	TagModule_2317	uptag	131	F5	up	40324911K09.x1_MR1_plate131_F5	good	14	G7	139	SO_0059	transcriptional regulatory protein KdpE (NCBI ptt file)	-0.173863	-0.173683	-0.0453545	-0.35395	-0.672652	-0.071875	0.0516307	0.0489602	-0.123942	-0.232328	-0.117209	-0.0531717	-0.0453064	-0.156972	-0.0721451
199256	66406	TagModule_3935	downtag	246	H12	dn	40290140P24.x1_MR1_plate246_H12	good	37	H7	139	SO_0059	transcriptional regulatory protein KdpE (NCBI ptt file)	0.281306	-0.0961087	0.019197	0.0029623	-0.171393	-0.179867	0.0971351	0.155917	-0.0203216	0.0762387	0.0173418	0.0638262	-0.0738601	-0.26573	0.0308674
199257	67096	TagModule_3635	uptag	242	E6	up	40290136J12.x1_MR1_plate242_E6	good	37	H10	139	SO_0060	sensor histidine kinase (NCBI ptt file)	-0.139749	0.109028	-0.0509571	0.323963	0.158493	0.29048	-0.00443022	0.0129316	0.153637	0.116824	0.186043	0.070905	0.135063	-0.172464	-0.0166751
199257	67096	TagModule_3642	uptag	206	H6	up	40290048P12.x1_MR1_plate206_H6	good	32	C6	139	SO_0060	sensor histidine kinase (NCBI ptt file)	0.064	-0.0533478	0.0234914	-0.132782	-0.0200911	-0.0588388	-0.00160528	0.145973	0.0471263	0.0662305	-0.158632	-0.142896	-0.068318	-0.0766101	0.0361523
199257	67096	TagModule_3642	downtag	206	H6	dn	40290048P12.x1_MR1_plate206_H6	good	31	C4	139	SO_0060	sensor histidine kinase (NCBI ptt file)	0.0707902	-0.153831	-0.00488759	0.0209092	-0.0919924	0.0983185	0.0810825	0.0516379	0.0711372	-0.068022	-0.210175	-0.0627474	0.053958	-0.0639347	0.0678767
199258	68407	TagModule_1801	uptag	107	B5	up	40324832C09.x1_MR1_mutant107_B5	good	12	A10	139	SO_0061	lipoprotein, NLP/P60 family (NCBI ptt file)	-0.237452	0.18167	-0.172289	0.327796	-0.256648	0.473744	-0.142481	-0.223513	-0.019706	-0.100549	0.136871	0.104503	0.216631	0.0299878	0.168762
199258	68407	TagModule_1801	downtag	107	B5	dn	40324832C09.x1_MR1_mutant107_B5	good	11	F10	139	SO_0061	lipoprotein, NLP/P60 family (NCBI ptt file)	0.0251149	0.0846729	0.101489	0.157902	0.0266648	0.27593	-0.0354692	0.032261	0.148547	0.0686255	0.203733	0.058893	0.0971365	-0.0832865	0.08022
199259	69205	TagModule_2651	downtag	261	A5	dn	B09_MR1_plate261_A5	good	40	E3	139	SO_0062	hypothetical protein (NCBI ptt file)	-1.23279	-0.73546	-1.2512	-0.891307	-0.74569	-0.907165	-0.0389755	-0.431046	-0.914323	-1.42478	-1.41808	-0.26481	-1.72593	0.872123	0.0771688
199259	69205	TagModule_2370	uptag	133	G9	up	40324911N17.x1_MR1_plate133_G9	edge	15	B10	139	SO_0062	hypothetical protein (NCBI ptt file)	-0.131571	0.032165	-0.050417	-0.0338783	0.40821	0.131289	-0.0167386	0.0102037	-0.0609893	-0.230474	-0.05974	0.0537514	0.0107357	0.343774	0.0319161
199259	69205	TagModule_0231	downtag	22	D3	dn	40294326D03.x1_MR1_plate22_D3	good	24	C1	139	SO_0062	hypothetical protein (NCBI ptt file)	-0.93765	-0.897193	-1.12714	-1.13761	-0.551716	-0.910507	-0.0474192	-0.437373	-0.628757	-1.30194	-1.73831	-0.293209	-2.04789	0.76359	0.174827
199259	69205	TagModule_2370	downtag	133	G9	dn	40324911N17.x1_MR1_plate133_G9	edge	14	G11	139	SO_0062	hypothetical protein (NCBI ptt file)	-0.0168772	-0.0838206	-0.135797	-0.183466	-0.159579	-0.136531	0.102404	-0.0103212	-0.154625	-0.192152	-0.1129	-0.0753661	-0.150694	0.20008	0.115593
199260	69588	TagModule_1692	uptag	102	G10	up	40324830N20.x1_MR1_mutant102_G10	good	11	C7	139	SO_0063	conserved hypothetical protein (NCBI ptt file)	-0.252226	-0.0274538	-0.134088	-0.154677	0.119564	0.00231168	0.066743	-0.173905	0.0371582	-0.133452	-0.0892256	-0.0535357	-0.263581	-0.153059	0.145138
199260	69588	TagModule_1692	downtag	102	G10	dn	40324830N20.x1_MR1_mutant102_G10	good	10	H9	139	SO_0063	conserved hypothetical protein (NCBI ptt file)	-0.0205059	0.0146775	-0.0263651	0.134828	0.109856	0.115668	-0.0388361	0.132347	0.0906852	-0.0950734	0.039944	0.02872	-0.100578	0.0270197	-0.040133
199260	69588	TagModule_0812	downtag	63	A7	dn	40324816A13.x1_MR1_mutant63_A7	good	3	F8	139	SO_0063	conserved hypothetical protein (NCBI ptt file)	-0.00642909	0.0293319	0.0191156	0.215925	0.0370833	0.258153	0.0735867	0.104901	0.0718388	0.0626203	-0.176636	-0.0532007	0.177094	-0.0110598	0.0810401
199262	71134	TagModule_2529	uptag	249	A9	up	40290141B17.x1_MR1_plate249_A9	edge	39	F5	139	SO_0065	molybdenum cofactor biosynthesis protein Mog (NCBI ptt file)	0.0432164	-0.0682394	0.0197213	0.0246168	-0.0404789	0.182085	0.0376126	0.0661654	-0.0423848	0.00359019	-0.202819	-0.0129688	0.0288807	-0.0851758	0.0665645
199262	71134	TagModule_3366	uptag	280	B7	up	C14_MR1_plate280_B7	good	44	C2	139	SO_0065	molybdenum cofactor biosynthesis protein Mog (NCBI ptt file)	0.0375903	0.00928238	0.00831313	-0.182884	-0.846741	-1.32938	-0.00348697	0.165236	0.172107	0.045295	-0.214275	-0.115594	-0.107143	-1.17537	-0.134783
199262	71134	TagModule_1922	uptag	127	B3	up	40324910C05.x1_MR1_plate127_B3	good	14	B5	139	SO_0065	molybdenum cofactor biosynthesis protein Mog (NCBI ptt file)	-0.0601342	-0.167117	0.0763886	-0.203169	-2.30867	-1.49025	0.114782	0.156285	0.255613	0.084262	-0.363899	0.0200647	0.0331601	-1.4871	-0.0936283
199262	71134	TagModule_1922	downtag	127	B3	dn	40324910C05.x1_MR1_plate127_B3	good	13	G4	139	SO_0065	molybdenum cofactor biosynthesis protein Mog (NCBI ptt file)	-0.0440472	-0.129868	0.0888061	-0.00778102	-0.627717	-1.4674	-0.00642516	0.0852599	0.482434	-0.0187102	-0.736546	-0.179042	0.188106	-1.88384	-0.0839074
199263	72364	TagModule_0496	uptag	41	D4	up	40324652H07.x1_MR1_plate41_D4	good	1	C4	139	SO_0066	conserved hypothetical protein (NCBI ptt file)	0.00241669	0.0723069	-0.166482	0.0416574	-0.504607	0.134381	0.00574151	-0.160772	-0.129596	-0.119839	-0.170024	-0.070336	-0.160174	-0.199802	-0.00890516
199263	72364	TagModule_0496	downtag	41	D4	dn	40324652H07.x1_MR1_plate41_D4	good	1	C5	139	SO_0066	conserved hypothetical protein (NCBI ptt file)	-0.0204615	-0.025847	-0.104826	0.140377	-0.121501	0.0514528	0.0415628	-0.0360026	0.0559903	-0.0406838	-0.0562357	-0.0556525	-0.0915125	-0.164697	-0.0829119
199264	78057	TagModule_2868	uptag	244	G9	up	40290140M18.x1_MR1_plate244_G9	good	38	E1	139	SO_0067	penicillin-binding protein 1C, putative (NCBI ptt file)	0.0249019	0.128255	0.0136509	-0.0345128	0.24411	0.0108907	0.0591506	-0.0424276	0.0309512	-0.0804525	-0.105591	-0.0475225	-0.238885	0.0374126	0.066822
199264	78057	TagModule_4151	uptag	230	H4	up	40290129P08.x1_MR1_plate230_H4	edge	35	F10	139	SO_0067	penicillin-binding protein 1C, putative (NCBI ptt file)	0.0481921	-0.0268339	-0.0611594	-0.0787245	-0.310763	-0.0181097	0.0275469	-0.01284	-0.0719916	-0.0457351	-0.209074	-0.088481	-0.171302	-0.108723	0.0473891
199264	78057	TagModule_2868	downtag	244	G9	dn	40290140M18.x1_MR1_plate244_G9	good	37	D3	139	SO_0067	penicillin-binding protein 1C, putative (NCBI ptt file)	0.0578887	-0.143252	-0.00699091	-0.0794783	-0.025747	0.12584	-0.0758158	-0.103349	0.0483071	-0.174525	-0.199194	0.0441203	0.0288327	0.0285212	0.0141677
199264	78057	TagModule_4151	downtag	230	H4	dn	40290129P08.x1_MR1_plate230_H4	edge	34	F6	139	SO_0067	penicillin-binding protein 1C, putative (NCBI ptt file)	0.0595286	0.0723238	-0.26912	-0.540197	-0.233821	-0.243794	-0.0137212	-0.212051	-0.566112	-0.174819	-0.181604	-0.325609	-0.638795	0.0590425	-0.0987386
199266	80667	TagModule_2216	downtag	119	H1	dn	40324860O01.x1_MR1_mutant119_H1	good	12	H3	139	SO_0069	transport protein, putative (NCBI ptt file)	-0.00149648	0.00299831	0.0141361	0.0507256	-0.0318093	0.220255	-0.00825784	0.0284343	0.0949337	-0.14783	-0.278309	-0.169627	-0.0560054	-0.133005	0.0799775
199266	80667	TagModule_1350	downtag	248	F1	dn	40290141K02.x1_MR1_plate248_F1	edge	38	D6	139	SO_0069	transport protein, putative (NCBI ptt file)	0.232993	0.014637	-0.0557746	-0.0453813	-0.307192	0.176552	0.109572	0.183342	0.0737628	0.159452	0.0587319	-0.0183761	0.0128984	-0.131828	-0.086868
199266	80667	TagModule_1350	uptag	248	F1	up	40290141K02.x1_MR1_plate248_F1	edge	39	E7	139	SO_0069	transport protein, putative (NCBI ptt file)	0.0719337	-0.0475647	-0.0747914	-0.138845	-0.0561064	0.00171304	0.056136	-0.0502172	-0.111521	-0.173087	-0.159552	0.0184885	-0.115089	-0.274239	-0.411777
199266	80667	TagModule_0329	downtag	30	C5	dn	40324350C05.x1_MR1_plate30_C5	good	25	B1	139	SO_0069	transport protein, putative (NCBI ptt file)	-0.0559962	0.0348965	-0.00155908	-0.138054	-0.0786753	0.169431	0.028958	0.0770809	0.0471769	-0.0655721	-0.0462827	-0.117036	-0.0311234	-0.169799	0.0395487
199266	80667	TagModule_0962	uptag	65	E3	up	40324816J05.x1_MR1_mutant65_E3	good	4	B4	139	SO_0069	transport protein, putative (NCBI ptt file)	0.210988	0.040663	0.00733233	0.0296794	0.177019	0.189936	-0.0251351	0.12188	0.0436285	0.0187992	-0.0913655	-0.166634	-0.172621	0.0316742	0.17119
199267	81904	TagModule_2428	downtag	249	A7	dn	40290141B13.x1_MR1_plate249_A7	good	38	E3	139	SO_0070	ATP-binding transport protein NatA (NCBI ptt file)	0.0699129	0.0802522	-0.199365	-0.0439802	-0.0321885	0.168552	0.0716563	-0.00829044	-0.0902483	-0.0812881	-0.115481	0.0584682	-0.181792	-0.0569338	-0.00207963
199267	81904	TagModule_2428	uptag	249	A7	up	40290141B13.x1_MR1_plate249_A7	good	39	F4	139	SO_0070	ATP-binding transport protein NatA (NCBI ptt file)	-0.240547	-0.127447	-0.252677	-0.26467	-0.322567	0.219017	0.1107	-0.131653	-0.191751	-0.18428	-0.191722	-0.0152385	-0.0823651	-0.158069	-0.297454
199268	82641	TagModule_3526	uptag	201	G2	up	40290047N03.x1_MR1_plate201_G2	good	31	C12	139	SO_0071	hydrolase, alpha/beta hydrolase fold family (NCBI ptt file)	-0.0540493	0.0911877	0.0471613	0.256354	0.269531	0.237464	0.0347589	0.0939607	0.135439	0.11298	-0.116442	-0.112016	-0.0595883	-0.0726759	0.0310688
199268	82641	TagModule_3526	downtag	201	G2	dn	40290047N03.x1_MR1_plate201_G2	good	30	C9	139	SO_0071	hydrolase, alpha/beta hydrolase fold family (NCBI ptt file)	0.0736443	-0.00163875	-0.208868	-0.155093	-0.12728	0.110599	0.0331368	-0.0740074	-0.127914	-0.132171	-0.336243	-0.0897124	-0.190474	-0.155059	0.0125676
199268	82641	TagModule_2822	downtag	244	F1	dn	40290140K02.x1_MR1_plate244_F1	good	37	C9	139	SO_0071	hydrolase, alpha/beta hydrolase fold family (NCBI ptt file)	-0.0199061	-0.0910594	0.0559417	0.0532009	-0.0145208	0.149235	-0.0118098	0.0433061	0.0966215	-0.0464949	-0.212841	-0.107969	-0.0118572	-0.0719712	0.103106
199268	82641	TagModule_2822	uptag	244	F1	up	40290140K02.x1_MR1_plate244_F1	good	38	D7	139	SO_0071	hydrolase, alpha/beta hydrolase fold family (NCBI ptt file)	-0.139214	0.0595493	-0.0975336	0.239377	0.121864	0.375794	0.062343	-0.0438409	0.0101701	0.081456	-0.0811328	0.0894671	0.0695018	-0.248738	-0.0272664
199270	84765	TagModule_2434	uptag	160	A6	up	40325119A12.x1_MR1_plate160_A6	good	18	H12	139	SO_0073	ABC transporter, ATP-binding protein (NCBI ptt file)	-0.0919547	-0.0243921	-0.0749532	0.0342219	0.454435	0.243429	0.0592005	0.114319	0.00386338	-0.0847053	0.17252	0.106718	0.180476	-0.0090789	-0.0631819
199271	85625	TagModule_0966	uptag	153	E10	up	40325020J19.x1_MR1_mutant153_E10	good	18	B4	139	SO_0074	hypothetical protein (NCBI ptt file)	-0.103473	-0.0135696	-0.0843141	0.0903526	0.476412	0.229522	-0.0470547	0.0120841	0.151085	0.0949619	-0.0849388	-0.0531532	-0.0489833	0.0667678	0.0957594
199271	85625	TagModule_0966	downtag	153	E10	dn	40325020J19.x1_MR1_mutant153_E10	good	17	F8	139	SO_0074	hypothetical protein (NCBI ptt file)	0.00711858	-0.0396315	-0.124336	0.0672788	0.0269152	0.123469	-0.00559732	-0.0480492	-0.00798556	-0.0315561	-0.0812495	-0.128053	-0.124298	0.093607	0.0274291
199272	87148	TagModule_0208	downtag	20	H4	dn	40294324H04.x1_MR1_plate20_H4	good	24	A6	139	SO_0075	AMP-binding family protein (NCBI ptt file)	-0.0167167	-0.090566	0.00925342	0.0647714	0.0403583	-0.0690307	0.0211995	0.0326821	0.17248	-0.0747146	0.106786	-0.0709531	0.0984539	-0.131597	0.0628335
199272	87148	TagModule_3948	downtag	207	B6	dn	40290100C11.x1_MR1_plate207_B6	edge	31	C10	139	SO_0075	AMP-binding family protein (NCBI ptt file)	-0.0690272	-0.0987895	-0.0729254	-0.0274165	-0.129615	-0.232493	0.0984523	-0.0383827	0.116661	-0.0431954	-0.214599	-0.00874825	-0.0100704	-0.164439	0.0698265
199272	87148	TagModule_3948	uptag	207	B6	up	40290100C11.x1_MR1_plate207_B6	edge	32	C11	139	SO_0075	AMP-binding family protein (NCBI ptt file)	0.0157507	-0.048562	-0.115732	-0.366345	0.0955346	-0.412099	0.0914862	-0.0203883	0.00722234	-0.237334	-0.174629	-0.0607312	-0.0808938	-0.261518	-0.0300772
199273	88995	TagModule_3076	uptag	241	A1	up	40290136B01.x1_MR1_plate241_A1	good	37	E1	139	SO_0076	hypothetical protein (NCBI ptt file)	0.0828168	0.00290056	-0.0683298	0.227799	0.37726	0.263476	0.0999799	0.117084	0.159108	-0.0135574	-0.156649	0.00232952	-0.0859021	0.0480164	0.152948
199273	88995	TagModule_2095	downtag	258	F3	dn	40290144L06.x1_MR1_plate258_F3	good	40	C1	139	SO_0076	hypothetical protein (NCBI ptt file)	-0.00608584	-0.0294601	-0.200756	0.118693	-0.0275291	0.16277	0.0264816	-0.0067904	0.0446872	-0.138161	-0.177072	-0.0156702	-0.364275	0.0197925	0.0739118
199273	88995	TagModule_2095	uptag	258	F3	up	40290144L06.x1_MR1_plate258_F3	good	41	D9	139	SO_0076	hypothetical protein (NCBI ptt file)	-0.148082	-0.0637511	-0.209916	-0.198724	-0.63775	0.0309741	0.0898927	0.0859305	0.0390571	-0.194112	-0.0114496	-0.0513949	-0.266856	0.114232	-0.0850133
199273	88995	TagModule_3076	downtag	241	A1	dn	40290136B01.x1_MR1_plate241_A1	good	36	C12	139	SO_0076	hypothetical protein (NCBI ptt file)	0.161218	0.274911	-0.437324	-0.349207	0.0870199	-0.153698	0.106369	0.21335	-0.16432	0.0560319	-0.235684	-0.16921	-1.08519	0.0552275	0.0554047
199274	91601	TagModule_2188	downtag	142	A11	dn	40324913B22.x1_MR1_plate142_A11	good	16	C1	139	SO_0077	hypothetical 4-hydroxybenzoyl-CoA thioesterase (NCBI ptt file)	-0.020437	-0.100055	-0.430937	-0.113047	0.00436121	0.0613707	0.0431455	0.0300542	0.0229803	-0.273622	-0.716224	-0.0515948	-0.961292	-0.0503516	0.10653
199274	91601	TagModule_2188	uptag	142	A11	up	40324913B22.x1_MR1_plate142_A11	good	16	F8	139	SO_0077	hypothetical 4-hydroxybenzoyl-CoA thioesterase (NCBI ptt file)	-0.293152	-0.0718811	-0.473327	0.159392	0.507069	0.105863	0.10246	0.0989581	0.0969962	-0.236061	-0.323737	-0.154178	-0.994977	-0.387026	0.0232211
199275	92009	TagModule_2788	downtag	175	A12	dn	40290007A23.x1_MR1_plate175_A12	good	27	A2	139	SO_0078	hypothetical protein (NCBI ptt file)	0.0201349	-0.0549976	-0.00692482	-0.0155149	0.0396632	0.0744855	0.0932731	-0.016547	0.0653388	-0.07288	-0.0212146	-0.0554172	-0.00943732	-0.137653	0.0415232
199275	92009	TagModule_2788	uptag	175	A12	up	40290007A23.x1_MR1_plate175_A12	good	28	A1	139	SO_0078	hypothetical protein (NCBI ptt file)	-0.155465	0.0330884	-0.0311748	-0.135277	-0.59474	-0.0149126	0.0421826	0.0892776	0.0016978	-0.0367727	0.115811	-0.0316137	-0.0544222	-0.0456091	0.11182
199276	92857	TagModule_1995	uptag	256	E2	up	40290144I04.x1_MR1_plate256_E2	good	41	B11	139	SO_0079	conserved hypothetical protein (NCBI ptt file)	-0.169412	0.199532	-0.0919164	0.208111	-0.0961521	0.299522	0.00128513	-0.0330536	0.0308489	0.0498829	0.306928	0.015541	0.00996359	0.0877642	-0.22034
199278	93827	TagModule_2343	downtag	132	E8	dn	40324911I16.x1_MR1_plate132_E8	good	14	E11	139	SO_0081	conserved hypothetical protein (NCBI ptt file)	0.0227257	-0.107693	-0.125865	-0.25748	-0.061456	-0.013792	-0.0146251	-0.0185884	-0.0623343	-0.120476	-0.0656212	-0.0631903	-0.139858	-0.0688617	0.0588412
199279	94160	TagModule_3453	downtag	198	E11	dn	40290004J22.x1_MR1_plate198_E11	good	29	G1	139	SO_0082	transcriptional regulator, MerR family (NCBI ptt file)	0.160875	0.213692	0.0501077	-0.0114862	-0.0135866	-0.0409469	0.0367228	0.0202049	0.112718	0.121925	0.149902	-0.00904019	-0.121585	-0.0102176	0.16143
199279	94160	TagModule_3453	uptag	198	E11	up	40290004J22.x1_MR1_plate198_E11	good	30	G2	139	SO_0082	transcriptional regulator, MerR family (NCBI ptt file)	-0.139807	-0.160245	-0.223383	0.0531294	0.175151	0.0728958	-0.0396179	-0.163138	-0.180997	-0.138947	-0.284881	-0.185608	-0.179833	-0.265851	-0.000752944
199280	94704	TagModule_1238	uptag	243	D8	up	40290140G15.x1_MR1_plate243_D8	good	38	B5	139	SO_0083	carboxymuconolactone decarboxylase family protein (NCBI ptt file)	0.0631998	-0.0377051	-0.138246	-0.0120288	0.0955617	0.19435	0.0903524	0.0566943	0.0711994	-0.143494	-0.169753	-0.0359632	-0.0951076	0.0913239	0.169824
199280	94704	TagModule_3032	downtag	1011	E11	dn	40290134E11.x1_MR1_cherry_pick_trial_plate1011_E11	good	45	F10	139	SO_0083	carboxymuconolactone decarboxylase family protein (NCBI ptt file)	-0.0314099	-0.0828561	-0.0075818	0.0401148	-0.0204749	-0.00759687	0.0298118	-0.0578018	-0.0129558	-0.200896	-0.0471967	-0.141861	0.12837	-0.00657583	0.00890218
199280	94704	TagModule_3032	uptag	1011	E11	up	40290134E11.x1_MR1_cherry_pick_trial_plate1011_E11	good	46	G2	139	SO_0083	carboxymuconolactone decarboxylase family protein (NCBI ptt file)	0.0655847	-0.0200408	-0.0319486	-0.304844	0.00673475	-0.0764387	0.0450275	0.0984686	-0.0680465	-0.0511903	-0.0109155	-0.0528017	-0.0398646	-0.0566367	-0.0412358
199280	94704	TagModule_1238	downtag	243	D8	dn	40290140G15.x1_MR1_plate243_D8	good	37	A6	139	SO_0083	carboxymuconolactone decarboxylase family protein (NCBI ptt file)	-0.194392	-0.24197	-0.234641	0.103476	-0.27411	0.22502	0.0111352	-0.046656	0.107214	-0.334663	-0.44628	-0.0703797	0.0196542	-0.063634	0.134981
199281	95148	TagModule_3326	uptag	193	G9	up	40290003N17.x1_MR1_plate193_G9	good	29	H9	139	SO_0084	HAD-superfamily hydrolase, subfamily IA, variant 1 family protein (NCBI ptt file)	-0.309645	-0.0961009	0.318976	-0.622438	-0.219002	-0.252215	0.105314	0.310609	0.0620282	0.099795	-0.0966109	-0.0725907	0.00540424	-0.316764	0.00286088
199281	95148	TagModule_3326	downtag	193	G9	dn	40290003N17.x1_MR1_plate193_G9	good	29	A1	139	SO_0084	HAD-superfamily hydrolase, subfamily IA, variant 1 family protein (NCBI ptt file)	-0.0269321	-0.00969497	0.09084	0.046177	0.0390557	0.064524	0.0608816	0.0398261	0.0777521	-0.090743	0.0829485	-0.0277311	0.0781801	-0.221806	0.0255023
199282	96204	TagModule_4191	downtag	268	D3	dn	G06_MR1_plate268_D3	good	41	D10	139	SO_0085	hypothetical protein (NCBI ptt file)	0.0392511	0.259974	0.124023	0.222555	-0.00234656	0.300329	-0.0896838	0.0833912	0.197356	0.0754663	0.251101	-0.0533305	0.0017439	0.115377	0.0295645
199282	96204	TagModule_2699	uptag	171	E10	up	40325122I19.x1_MR1_plate171_E10	edge	20	H2	139	SO_0085	hypothetical protein (NCBI ptt file)	0.0362251	-0.12609	-0.034276	0.0401635	0.181495	0.0209296	0.0314799	0.0672854	0.053899	-0.0377961	-0.148823	-0.0387612	-0.0402289	-0.131515	-0.0477821
199284	97161	TagModule_2164	uptag	141	A4	up	40324913B07.x1_MR1_plate141_A4	good	16	E2	139	SO_0087	hypothetical protein (NCBI ptt file)	0.033542	-0.113269	-0.19017	0.122655	0.0672848	0.133317	5.17005e-05	-0.0837009	-0.0715504	-0.109603	-0.0995946	-0.0817621	-0.0240721	-0.312756	-0.0598332
199284	97161	TagModule_2164	downtag	141	A4	dn	40324913B07.x1_MR1_plate141_A4	good	16	A7	139	SO_0087	hypothetical protein (NCBI ptt file)	-0.188526	0.0397227	-0.209197	-0.0452346	0.105036	0.161925	-0.0187836	-0.0618271	-0.199623	-0.175846	-0.118635	-0.201649	-0.184166	-0.20423	0.0755643
199285	97916	TagModule_0971	downtag	70	F2	dn	40324817L04.x1_MR1_mutant70_F2	good	4	H10	139	SO_0088	hypothetical protein (NCBI ptt file)	-0.00454735	-0.0239515	-0.0193657	0.257301	-0.0202214	0.298709	0.0437065	-0.110082	0.176896	-0.0379329	-0.0506982	-0.0708211	-0.0447471	-0.0706747	-0.011367
199285	97916	TagModule_0027	uptag	3	H3	up	40294021H03	good	23	C5	139	SO_0088	hypothetical protein (NCBI ptt file)	-0.0787238	0.074146	-0.0606759	0.127463	-0.102869	0.234445	0.0640511	0.0310703	0.168787	0.161954	0.0307002	0.161417	0.0711592	-0.0111412	-0.118233
199285	97916	TagModule_0971	uptag	70	F2	up	40324817L04.x1_MR1_mutant70_F2	good	5	A5	139	SO_0088	hypothetical protein (NCBI ptt file)	-0.0816096	-0.152288	0.0537486	-0.0450177	0.29291	0.0304019	0.101974	0.103164	0.083534	0.0233211	-0.148534	0.0269917	-0.00311772	0.0537503	0.181765
199287	98787	TagModule_1327	downtag	154	E9	dn	40325020J18.x1_MR1_mutant154_E9	edge	17	G7	139	SO_0090	hypothetical protein (NCBI ptt file)	0.0566012	0.164084	0.0534389	0.0313501	0.0504786	0.11139	0.116629	0.0423875	0.166019	0.153986	0.15445	0.000409784	0.127714	0.0212386	0.164808
199287	98787	TagModule_1396	uptag	143	F3	up	40325018K05.x1_MR1_mutant143_F3	good	16	H11	139	SO_0090	hypothetical protein (NCBI ptt file)	-0.138756	-0.114851	-0.0652786	0.0367909	-0.47409	-0.0981186	0.0189563	-0.103563	-0.100414	-0.00715673	-0.294185	0.0666239	-0.167838	-0.58242	-0.347021
199287	98787	TagModule_1526	uptag	93	B9	up	40324823D17.x1_MR1_mutant93_B9	good	9	E5	139	SO_0090	hypothetical protein (NCBI ptt file)	-0.00835945	0.0497181	-0.130128	0.136784	-0.284101	0.380408	0.0398087	-0.0600377	0.10913	0.02595	-0.0392349	0.0714586	0.105134	-0.146384	-0.0217094
199287	98787	TagModule_1526	downtag	93	B9	dn	40324823D17.x1_MR1_mutant93_B9	good	9	C6	139	SO_0090	hypothetical protein (NCBI ptt file)	-0.0397154	0.0554046	-0.160984	-0.0424118	-0.0320764	0.00567988	-0.0502093	-0.0234133	-0.0384112	-0.141012	-0.108261	-0.0369953	-0.235267	-0.0231543	-0.0403292
199287	98787	TagModule_1327	uptag	154	E9	up	40325020J18.x1_MR1_mutant154_E9	edge	18	C5	139	SO_0090	hypothetical protein (NCBI ptt file)	0.160448	0.043482	0.310125	-0.176287	-0.0884675	-0.176498	0.105382	0.148267	0.0473479	0.059339	-0.0802889	-0.130557	-0.0285717	-0.138328	0.0850722
199288	99494	TagModule_1999	uptag	256	E1	up	40290144I02.x1_MR1_plate256_E1	good	41	B10	139	SO_0091	hypothetical protein (NCBI ptt file)	-0.264119	0.0799762	-0.0777499	-0.0695322	-0.226261	0.160985	-0.0177875	-0.137455	-0.0565363	-0.0954284	0.286372	0.0717709	-0.115827	-0.0853238	-0.236497
199288	99494	TagModule_3380	downtag	289	E7	dn	E07_MR1_plate289_E7	good	44	B6	139	SO_0091	hypothetical protein (NCBI ptt file)	0.00410203	0.281614	0.204185	0.554891	0.19346	0.36642	0.0609998	0.288883	0.421387	0.0882389	0.0462439	-0.0382037	0.240286	0.0134326	0.199803
199288	99494	TagModule_1999	downtag	256	E1	dn	40290144I02.x1_MR1_plate256_E1	good	40	A4	139	SO_0091	hypothetical protein (NCBI ptt file)	0.0125227	0.00693574	-0.00315708	0.112069	0.0290157	0.191678	-0.00236033	-0.0915281	-0.0148619	-0.0590771	0.100249	-0.0269191	-0.0192226	0.0208679	0.0397556
199288	99494	TagModule_0200	downtag	19	B8	dn	40294323B08.x1_MR1_plate19_B8	good	23	G11	139	SO_0091	hypothetical protein (NCBI ptt file)	-0.0471425	-0.13534	-0.0489824	-0.0874803	-0.126361	0.0164809	0.0794691	-0.0642377	0.00731447	-0.0574867	-0.101103	0.0251984	-0.0820298	-0.172415	0.0384287
199289	100249	TagModule_1305	uptag	90	C9	up	40324822F18.x1_MR1_mutant90_C9	good	8	H12	139	SO_0092	purine nucleoside phosphorylase (NCBI ptt file)	-0.0295017	-0.0972394	-0.0116505	-0.0690366	-0.152804	-0.120959	0.0132662	-0.0919001	-0.129272	-0.115054	-0.235569	-0.0513537	-0.150647	-0.441764	-0.250773
199289	100249	TagModule_1305	downtag	90	C9	dn	40324822F18.x1_MR1_mutant90_C9	good	8	F12	139	SO_0092	purine nucleoside phosphorylase (NCBI ptt file)	0.029236	0.170749	-0.0371669	-0.0118401	0.0969338	0.128986	0.0377057	0.0491522	0.000336707	-0.0186534	0.14818	0.0918966	-0.124286	0.117261	-0.00319508
199290	100974	TagModule_3818	uptag	283	E10	up	I19_MR1_plate283_E10	good	44	F4	139	SO_0093	NupC family protein (NCBI ptt file)	-0.148864	0.0938676	-0.0704899	-0.16349	-0.262957	-0.0435244	0.0754278	0.0394556	-0.132796	-0.0720662	0.0570309	-0.0720763	-0.0377081	-0.388455	-0.227688
199290	100974	TagModule_3818	downtag	283	E10	dn	I19_MR1_plate283_E10	good	43	D7	139	SO_0093	NupC family protein (NCBI ptt file)	-0.0818863	-0.0469368	0.0746772	-0.138301	0.0101334	0.00644912	0.0955475	0.198935	0.149072	0.0421771	0.126255	-0.00594929	0.0554793	0.070927	0.0983816
199291	102352	TagModule_0812	uptag	63	F4	up	40324816K07.x1_MR1_mutant63_F4	good	3	G12	139	SO_0094	hypothetical protein (NCBI ptt file)	-0.0253696	-0.0354256	0.0333644	0.186752	0.248944	0.249084	0.043883	0.00435898	0.0909757	0.0738244	-0.12515	-0.0206568	-0.000501332	-0.0555925	-0.0514326
199291	102352	TagModule_0046	downtag	2	G2	dn	40294020G02	edge	22	B5	139	SO_0094	hypothetical protein (NCBI ptt file)	-0.0142104	-0.00599577	0.0242126	-0.0250106	-0.0457843	0.0978898	0.0503976	0.049625	0.0778315	-0.0971422	-0.00977344	-0.0412931	-0.0873199	0.0157094	0.0761822
199292	102534	TagModule_2780	downtag	272	G4	dn	M08_MR1_plate272_G4	good	42	A7	139	SO_0095	imidazolonepropionase (NCBI ptt file)	0.0398918	0.0562677	-0.0806231	-0.197461	0.237216	-0.0131288	0.0516633	-1.06523	-0.0392465	0.0958904	0.395896	0.061908	0.0817903	-0.179691	0.0312913
199292	102534	TagModule_2780	uptag	272	G4	up	M08_MR1_plate272_G4	good	43	C1	139	SO_0095	imidazolonepropionase (NCBI ptt file)	0.091741	0.0595765	-0.0604171	0.0478015	0.752419	0.187179	-0.0478828	-0.996934	-0.0296916	0.046835	0.14808	-0.0608954	0.0478065	-0.06817	0.27575
199292	102534	TagModule_1487	uptag	82	B6	up	40324820D12.x1_MR1_mutant82_B6	edge	7	B12	139	SO_0095	imidazolonepropionase (NCBI ptt file)	0.107333	0.194911	0.10873	0.663716	0.647531	0.539579	-0.0181209	-0.507957	0.396159	0.334742	0.0889565	-0.0944955	0.197664	-0.0516779	0.34492
199292	102534	TagModule_1487	downtag	82	B6	dn	40324820D12.x1_MR1_mutant82_B6	edge	7	B1	139	SO_0095	imidazolonepropionase (NCBI ptt file)	-0.103463	-0.05449	0.0239798	0.0276486	0.0831615	0.0504437	0.00209095	-0.845971	0.178376	-0.0711857	0.0443031	-0.0358734	0.136803	-0.126581	0.148323
199293	103967	TagModule_0675	uptag	49	E8	up	40324654J15.x1_MR1_plate49_E8	good	2	E12	139	SO_0096	histidine utilization repressor (NCBI ptt file)	0.0247157	-0.148476	0.0162111	-0.0763765	-0.836187	-0.024985	-0.0327148	-0.0582272	-0.202463	-0.0397999	-0.123802	-0.141402	-0.0974028	0.235777	0.221497
199293	103967	TagModule_0675	downtag	49	E8	dn	40324654J15.x1_MR1_plate49_E8	good	2	E5	139	SO_0096	histidine utilization repressor (NCBI ptt file)	-0.022533	-0.0588421	-0.152751	-0.326219	-0.711863	-0.346648	0.0513063	-0.265452	-0.565794	-0.123042	0.0776935	-0.111223	-0.328057	0.123628	0.010931
199294	104801	TagModule_3735	uptag	218	G10	up	40290102N20.x1_MR1_plate218_G10	good	33	H10	139	SO_0097	urocanate hydratase (NCBI ptt file)	0.00101997	0.0237026	-0.0124241	0.350763	-0.771082	0.202762	0.00351268	-0.185121	-0.183902	0.0953562	-0.0390451	0.044581	0.111074	-0.0941181	0.0214128
199294	104801	TagModule_3735	downtag	218	G10	dn	40290102N20.x1_MR1_plate218_G10	good	32	G11	139	SO_0097	urocanate hydratase (NCBI ptt file)	0.00463215	-0.116288	-0.0238516	-0.162437	-0.546659	-0.1351	0.00867842	-0.164206	-0.406494	-0.131385	0.0153665	-0.00843498	0.0160044	0.0670131	-0.0161279
199295	106536	TagModule_1233	downtag	276	F7	dn	K14_MR1_plate276_F7	edge	42	F1	139	SO_0098	histidine ammonia-lyase (NCBI ptt file)	0.0834905	0.111373	0.0218439	0.31394	-0.356795	0.187987	0.0726634	-0.0333442	0.0182951	0.0578001	0.176607	-0.151584	0.054023	0.214351	0.0524062
199295	106536	TagModule_2572	uptag	166	B3	up	40325120D06.x1_MR1_plate166_B3	good	20	A5	139	SO_0098	histidine ammonia-lyase (NCBI ptt file)	0.0773124	-0.0390901	-0.00295567	0.262766	-1.19785	0.185895	0.00328205	-0.227668	-0.302027	0.0177023	-0.175408	-0.0272381	0.0640506	-0.0396121	0.177514
199295	106536	TagModule_4282	downtag	268	C5	dn	E10_MR1_plate268_C5	edge	41	D6	139	SO_0098	histidine ammonia-lyase (NCBI ptt file)	-0.10728	-0.0420169	-0.00418506	0.00774451	-0.601749	-0.0159983	-0.0333458	-0.229664	-0.347719	-0.145041	-0.380008	-0.0241742	-0.100622	0.0329981	-0.026538
199295	106536	TagModule_1233	uptag	276	F7	up	K14_MR1_plate276_F7	edge	43	F11	139	SO_0098	histidine ammonia-lyase (NCBI ptt file)	0.154945	-0.0639752	-0.0260653	0.539813	-0.066311	0.165767	0.0535581	-0.0650973	0.0840819	-0.0832584	-0.0613798	-0.146117	-0.113623	0.1499	0.285046
199298	108703	TagModule_0501	downtag	147	G6	dn	40325019M11.x1_MR1_mutant147_G6	good	17	A5	139	SO_0101	selenium-containing formate dehydrogenase, nitrate inducible, alpha subunit (NCBI ptt file)	-0.0221829	-0.0509589	0.00676761	0.108793	0.033859	0.164084	0.0310866	0.0560462	0.0943338	-0.0208254	-0.126448	-0.0243834	0.248704	-0.040155	0.0472621
199298	108703	TagModule_0849	downtag	73	F2	dn	40324818L03.x1_MR1_mutant73_F2	good	5	D11	139	SO_0101	selenium-containing formate dehydrogenase, nitrate inducible, alpha subunit (NCBI ptt file)	-0.0214093	-0.0782146	0.0466858	0.197121	-0.0958914	0.328347	0.0551437	0.0919141	0.263883	-0.0149695	-0.157818	0.0845666	0.245892	0.0208411	0.0484483
199298	108703	TagModule_0501	uptag	147	G6	up	40325019M11.x1_MR1_mutant147_G6	good	17	E2	139	SO_0101	selenium-containing formate dehydrogenase, nitrate inducible, alpha subunit (NCBI ptt file)	-0.0505148	-0.00942249	0.0888862	0.0761007	0.12569	0.129966	0.103904	0.130565	0.0904261	0.10376	-0.1596	0.0132502	0.0807197	-0.12897	-0.000971524
199298	108703	TagModule_0849	uptag	73	F2	up	40324818L03.x1_MR1_mutant73_F2	good	5	E9	139	SO_0101	selenium-containing formate dehydrogenase, nitrate inducible, alpha subunit (NCBI ptt file)	0.119712	-0.214872	0.0805453	0.258934	0.172754	0.418365	0.00102303	0.0655273	0.187337	-0.0395951	-0.0561417	-0.012037	0.156418	0.221506	0.119377
199299	111720	TagModule_0941	uptag	74	B8	up	40324818D16.x1_MR1_mutant74_B8	good	5	F6	139	SO_0102	formate dehydrogenase, nitrate-inducible, iron-sulfur subunit (NCBI ptt file)	0.116651	-0.0456178	0.0355831	-0.0850272	0.0444349	0.0802036	0.0316436	0.0659557	0.0195442	-0.0304886	-0.185259	-0.0127109	0.0764448	0.270137	-0.00748649
199299	111720	TagModule_0941	downtag	74	B8	dn	40324818D16.x1_MR1_mutant74_B8	good	5	E8	139	SO_0102	formate dehydrogenase, nitrate-inducible, iron-sulfur subunit (NCBI ptt file)	0.0271945	-0.0076973	0.0123923	-0.179515	-0.0120551	-0.000134694	0.0651841	0.18166	-0.0682755	0.0417315	-0.00919724	-0.117982	0.0857147	0.0764681	0.0394972
199301	113272	TagModule_2967	downtag	1012	F1	dn	40290135F01.x1_MR1_cherry_pick_trial_plate1012_F1	good	45	H3	139	SO_0104	fdhE protein (NCBI ptt file)	0.135284	0.0989698	-0.0194085	-0.0873705	0.0279238	0.079334	0.129537	0.122466	0.0131778	0.0100225	0.304095	0.179645	0.0453709	0.138212	0.0714559
199301	113272	TagModule_2967	uptag	1012	F1	up	40290135F01.x1_MR1_cherry_pick_trial_plate1012_F1	good	46	H6	139	SO_0104	fdhE protein (NCBI ptt file)	-0.0313139	0.130121	0.076199	0.323166	0.273008	0.440751	-0.0659541	0.134844	0.17235	0.0989285	0.217925	0.0365754	0.145298	0.110724	0.240128
199301	113272	TagModule_0657	uptag	158	C6	up	40325021F12.x1_MR1_mutant158_C6	good	18	F8	139	SO_0104	fdhE protein (NCBI ptt file)	-0.0228338	0.128842	0.0760539	0.163767	-0.354544	0.159896	-0.0360009	0.0586059	0.150906	0.133435	-0.235377	-0.0354454	0.0373515	0.176543	-0.00634252
199301	113272	TagModule_0657	downtag	158	C6	dn	40325021F12.x1_MR1_mutant158_C6	good	18	B12	139	SO_0104	fdhE protein (NCBI ptt file)	-0.0240625	0.00634279	-0.0113145	-0.0262056	-0.140123	0.0485537	0.0063337	-0.0470949	0.0676991	0.027373	-0.188615	-0.0386517	0.118337	-0.0144406	-0.029746
199302	114238	TagModule_4211	uptag	247	H4	up	40290141O07.x1_MR1_plate247_H4	good	39	C6	139	SO_0105	L-seryl-tRNA selenium transferase (NCBI ptt file)	-0.298399	0.119357	-0.0997115	0.207115	0.318365	0.230414	0.00633361	0.0297409	-0.0363263	0.0796655	0.124963	-0.0261465	0.0896234	-0.118191	-0.178111
199302	114238	TagModule_4211	downtag	247	H4	dn	40290141O07.x1_MR1_plate247_H4	good	38	B10	139	SO_0105	L-seryl-tRNA selenium transferase (NCBI ptt file)	0.124093	0.00592579	-0.0332792	-0.0283202	0.0151288	0.146225	0.0699771	0.064316	-0.0304013	0.0903081	0.0236472	0.0126205	0.106494	-0.00578145	-0.0677297
199303	115656	TagModule_2038	downtag	135	H9	dn	40324912O17.x1_MR1_plate135_H9	good	15	B11	139	SO_0106	selenocysteine-specific translation elongation factor (NCBI ptt file)	0.0431486	0.0347342	-0.12349	-0.127961	-0.175912	0.0648694	-0.0890906	-0.160477	-0.142127	-0.0625235	-0.330815	-0.0721918	-0.087993	0.0365127	0.0184353
199303	115656	TagModule_2991	uptag	250	C9	up	40290141F18.x1_MR1_plate250_C9	good	40	A3	139	SO_0106	selenocysteine-specific translation elongation factor (NCBI ptt file)	-0.0517785	0.0254543	0.0142986	-0.348133	-0.844405	-0.141642	0.00934024	0.0738459	-0.00758223	-0.0568534	-0.0334281	-0.0817898	-0.130376	0.0194149	-0.0455217
199303	115656	TagModule_2991	downtag	250	C9	dn	40290141F18.x1_MR1_plate250_C9	good	38	H4	139	SO_0106	selenocysteine-specific translation elongation factor (NCBI ptt file)	0.0500092	0.169209	-0.00537577	-0.173429	-0.138201	-0.0261703	0.0925173	-0.0385249	-0.103926	0.0383463	0.0500032	-0.0396655	0.0974129	-0.142184	0.0366025
199303	115656	TagModule_2038	uptag	135	H9	up	40324912O17.x1_MR1_plate135_H9	good	15	E12	139	SO_0106	selenocysteine-specific translation elongation factor (NCBI ptt file)	-0.0856694	0.00378469	0.0285351	0.105036	0.270053	0.256488	0.0841239	-0.0706891	0.180676	0.104005	-0.0589906	0.113262	0.0761052	0.0110754	0.063181
199304	117785	TagModule_2528	downtag	277	D3	dn	H05_MR1_plate277_D3	good	42	F11	139	SO_0107	formate dehydrogenase accessory protein FdhD (NCBI ptt file)	0.0146046	-0.0642378	0.0344053	-0.124829	-0.247193	-0.107803	0.0815471	0.0185439	0.0705267	0.0866872	-0.264238	-0.108316	-0.201884	-0.225465	-0.0268931
199304	117785	TagModule_2528	uptag	277	D3	up	H05_MR1_plate277_D3	good	43	G12	139	SO_0107	formate dehydrogenase accessory protein FdhD (NCBI ptt file)	-0.0787213	-0.0643678	-0.0476241	-0.171088	-0.510573	-0.0864739	-0.0333888	-0.199318	-0.0383589	-0.193224	-0.243548	0.0525498	-0.160915	-0.326424	-0.420601
199304	117785	TagModule_1304	downtag	90	H10	dn	40324822P20.x1_MR1_mutant90_H10	good	8	G10	139	SO_0107	formate dehydrogenase accessory protein FdhD (NCBI ptt file)	-0.0214249	0.121039	-0.0948811	-0.107751	-0.085018	-0.0360418	-0.0201569	0.0175299	-0.0264753	-0.174111	-0.31745	-0.155374	-0.269608	0.0219118	-0.0914748
199305	118747	TagModule_0795	uptag	63	D7	up	40324816G13.x1_MR1_mutant63_D7	good	3	G6	139	SO_0108	hypothetical transporter component (NCBI ptt file)	0.113215	0.28449	0.0884252	0.522822	0.589462	0.421331	-0.0330707	0.0908437	0.201341	0.177606	-0.0450993	-0.110703	-0.0993524	0.147098	0.201767
199305	118747	TagModule_1462	downtag	82	F12	dn	40324820L24.x1_MR1_mutant82_F12	good	7	B11	139	SO_0108	hypothetical transporter component (NCBI ptt file)	-0.0176439	-0.366912	-0.0628066	-1.15963	-0.0523329	-0.0598843	0.0801969	0.0926329	-0.157876	-0.114667	-0.167029	-0.0716128	-0.257826	0.244701	0.0130613
199305	118747	TagModule_0795	downtag	63	D7	dn	40324816G13.x1_MR1_mutant63_D7	good	3	G2	139	SO_0108	hypothetical transporter component (NCBI ptt file)	0.04437	0.0517929	0.0615802	-0.214928	0.0202096	-0.0594497	0.119257	0.143992	0.0618755	0.1469	0.115747	0.0218362	-0.1926	0.219548	0.087975
199306	119961	TagModule_0087	uptag	10	C3	up	40294086C03	good	23	G12	139	SO_0109	conserved hypothetical protein (NCBI ptt file)	0.241505	0.094748	0.0793308	0.138246	-0.074516	0.165638	0.0643849	0.00725174	0.197714	0.0756902	-0.16758	0.0090887	0.0369942	-0.20539	0.0605235
199306	119961	TagModule_2513	downtag	163	E6	dn	40325120I11.x1_MR1_plate163_E6	edge	19	B3	139	SO_0109	conserved hypothetical protein (NCBI ptt file)	0.0533968	-0.0156909	-0.106617	0.00137681	0.0339993	0.181429	-0.0462142	-0.0637285	-0.018343	-0.0133068	0.123678	0.0589265	0.072485	-0.291095	-0.0634023
199307	120287	TagModule_0470	downtag	36	H4	dn	40324356H04.x1_MR1_plate36_H4	good	26	C10	139	SO_0110	hypothetical protease (NCBI ptt file)	0.0327862	0.0723235	-0.0144148	0.128537	0.0295435	0.190203	0.0862037	0.0852307	0.0850989	-0.184118	0.0386759	-0.0452715	0.0212239	-0.0265041	0.0437005
199307	120287	TagModule_0470	uptag	36	H4	up	40324356H04.x1_MR1_plate36_H4	good	27	D1	139	SO_0110	hypothetical protease (NCBI ptt file)	-0.119204	-0.0845045	-0.10837	-0.200439	-0.0386742	-0.053376	0.0175294	0.133575	-0.14887	-0.141137	-0.137245	-0.139314	-0.160984	-0.368781	0.000118084
199308	121746	TagModule_2302	downtag	126	E6	dn	40324861J12.x1_MR1_mutant126_E6	edge	13	F5	139	SO_0111	hypothetical protein (NCBI ptt file)	0.0953309	0.107751	0.00150645	0.0801025	0.0338723	0.222676	-0.0332868	-0.102311	0.0403956	-0.0264972	-0.0397191	0.0720906	-0.154621	-0.122817	-0.0156825
199308	121746	TagModule_2302	uptag	126	E6	up	40324861J12.x1_MR1_mutant126_E6	edge	14	A11	139	SO_0111	hypothetical protein (NCBI ptt file)	-0.00807878	0.163776	0.0188142	0.0684305	-0.337417	0.188456	0.00353549	-0.0123911	0.130632	0.0622924	-0.162942	-0.0299661	-0.213091	-0.168165	-0.172314
199308	121746	TagModule_1140	uptag	98	E6	up	40324829J12.x1_MR1_mutant98_E6	good	10	F10	139	SO_0111	hypothetical protein (NCBI ptt file)	0.0904952	-0.132404	0.0183558	0.0440404	-0.136649	0.141002	0.0716118	0.115007	0.116034	0.0172946	0.0298143	-0.0109646	0.0878437	-0.000945596	0.181143
199309	122642	TagModule_1860	downtag	113	F1	dn	40324858L01.x1_MR1_mutant113_F1	good	12	D3	139	SO_0112	conserved hypothetical protein (NCBI ptt file)	-0.0246202	-0.187037	0.018617	-0.035133	-0.183027	0.128716	0.0515002	0.00886529	0.0743063	-0.191905	-0.386829	-0.00990494	0.12389	0.0960382	0.0462221
199310	123266	TagModule_2940	uptag	181	B5	up	40290008D09.x1_MR1_plate181_B5	good	28	H7	139	SO_0113	conserved hypothetical protein (NCBI ptt file)	-0.0658766	0.00584428	-0.0558087	0.435134	0.479613	0.342443	-0.0251182	0.047766	0.200823	0.171072	0.0849742	0.0274359	0.0699803	0.0302151	0.134896
199310	123266	TagModule_2940	downtag	181	B5	dn	40290008D09.x1_MR1_plate181_B5	good	27	H10	139	SO_0113	conserved hypothetical protein (NCBI ptt file)	0.0113758	-0.105347	-0.0130113	0.153504	0.109385	0.253723	0.0753327	-0.00902332	0.16279	-0.177345	-0.363833	0.0652034	0.215721	0.0626596	0.174613
199311	124394	TagModule_2542	uptag	164	E11	up	40325120I22.x1_MR1_plate164_E11	edge	19	G4	139	SO_0114	conserved hypothetical protein (NCBI ptt file)	-0.000870658	-0.0512432	-0.0631515	0.150953	-0.154233	0.114113	-0.0109522	-0.0548586	-0.0409005	-0.0525569	0.0894009	0.000627093	-0.132392	-0.342864	-0.224801
199311	124394	TagModule_2871	downtag	178	H5	dn	40290007P10.x1_MR1_plate178_H5	good	27	E12	139	SO_0114	conserved hypothetical protein (NCBI ptt file)	0.0943557	0.0347439	-0.071753	0.0479887	0.0290428	0.177892	0.0599062	0.014149	-0.00495468	-0.0349156	0.0121422	0.0234576	0.151547	-0.0207548	0.0360364
199312	125325	TagModule_1449	downtag	82	A1	dn	40324820B02.x1_MR1_mutant82_A1	good	7	A7	139	SO_0115	hypothetical protein (NCBI ptt file)	-0.0248874	0.0958865	-0.0120908	-0.152741	-0.132939	-0.0910629	0.0972944	0.133014	-0.0445822	0.0547236	0.0504889	-0.0959008	-0.231973	-0.0674546	-0.0176409
199312	125325	TagModule_1449	uptag	82	A1	up	40324820B02.x1_MR1_mutant82_A1	good	7	B7	139	SO_0115	hypothetical protein (NCBI ptt file)	0.109966	-0.00365525	-0.105239	0.0693452	-0.0802122	0.0329834	0.0926975	-0.0120382	0.0569212	-0.021397	-0.074856	0.0232693	-0.0682434	-0.369415	-0.17461
199312	125325	TagModule_1491	downtag	144	H5	dn	40325018O10.x1_MR1_mutant144_H5	good	16	F12	139	SO_0115	hypothetical protein (NCBI ptt file)	-0.0378585	-0.232384	-0.0122084	-0.155842	-0.106057	-0.0647108	0.0735318	0.0399221	0.00823755	0.000420816	-0.0186381	-0.117733	-0.0789615	0.0279032	0.109732
199312	125325	TagModule_1491	uptag	144	H5	up	40325018O10.x1_MR1_mutant144_H5	good	17	B7	139	SO_0115	hypothetical protein (NCBI ptt file)	0.0395955	0.0175167	0.302906	0.0514987	0.15487	0.190431	0.0854446	0.418051	0.23952	0.378478	0.12061	0.159877	0.162221	-0.191371	0.0875609
199313	126481	TagModule_4050	uptag	242	C3	up	40290136F06.x1_MR1_plate242_C3	good	37	H3	139	SO_0116	hypothetical protein (NCBI ptt file)	0.0739866	0.0720147	0.0342384	0.139078	-0.0172574	0.234036	0.00426914	0.0934169	0.0613081	0.099287	-0.0400242	-0.0456523	-0.023493	0.0654215	0.161708
199315	128107	TagModule_4113	uptag	229	B5	up	40290129D09.x1_MR1_plate229_B5	good	35	D8	139	SO_0118	hypothetical protein (NCBI ptt file)	-0.0454233	-0.02757	-0.0142298	-0.106972	-0.215054	-0.0613648	-0.0279349	-0.00795908	-0.0408463	-9.00884e-05	-0.289843	-0.187621	-0.100531	-0.258099	0.00889183
199315	128107	TagModule_4113	downtag	229	B5	dn	40290129D09.x1_MR1_plate229_B5	good	34	D3	139	SO_0118	hypothetical protein (NCBI ptt file)	0.00331392	-0.0216176	-0.0573137	0.0661007	-0.125234	0.104319	0.0628094	0.111381	0.0546338	-0.0723372	-0.10585	0.0211289	-0.113158	-0.0279147	0.04927
199316	129240	TagModule_3162	downtag	241	H2	dn	40290136P03.x1_MR1_plate241_H2	good	36	F6	139	SO_0119	conserved hypothetical protein (NCBI ptt file)	-0.0834017	-0.0622812	0.0288861	0.0200622	0.0228841	0.178007	0.0491405	0.139932	0.173862	-0.0127893	-0.0735388	-0.0571491	0.0551385	0.00804565	0.0339974
199316	129240	TagModule_3978	downtag	231	H11	dn	40290067O21.x1_MR1_plate231_H11	good	34	G11	139	SO_0119	conserved hypothetical protein (NCBI ptt file)	-0.0197832	-0.102695	-0.0522684	0.140183	0.0217225	0.339705	-0.0174167	0.0375673	-0.030509	-0.0987305	-0.110236	0.0522115	0.134679	-0.00590285	-0.00171852
199317	129650	TagModule_2738	downtag	173	B10	dn	40325122D19.x1_MR1_plate173_B10	good	20	F7	139	SO_0120	hypothetical protein (NCBI ptt file)	-0.0142948	-0.0309566	0.111404	0.0663941	-0.0199549	0.15179	0.0693252	0.0920899	0.159842	0.0246359	0.0397606	0.0511867	0.134139	0.0829773	0.0296272
199317	129650	TagModule_0515	uptag	37	F10	up	40324357F10.x1_MR1_plate37_F10	good	27	D7	139	SO_0120	hypothetical protein (NCBI ptt file)	0.0875944	0.0209197	-0.019869	0.0594896	0.224924	0.148095	0.0529718	0.0921472	0.0750307	0.0775863	0.067214	-0.140436	-0.0189337	0.43584	0.42947
199317	129650	TagModule_0515	downtag	37	F10	dn	40324357F10.x1_MR1_plate37_F10	good	26	D5	139	SO_0120	hypothetical protein (NCBI ptt file)	-0.0583229	0.0952409	-0.00994994	-0.0862832	-0.00253439	0.100391	0.131917	0.0910598	-0.00559613	0.0114386	0.210284	-0.0916179	-0.063504	-0.0506422	0.0443214
199317	129650	TagModule_2124	downtag	139	D8	dn	40324913G15.x1_MR1_plate139_D8	good	15	G1	139	SO_0120	hypothetical protein (NCBI ptt file)	-0.00257135	0.0699041	-0.162478	-0.119944	-0.0677325	0.0627034	-0.0456222	-0.00539156	-0.144634	-0.291749	-0.0996568	-0.148501	-0.334852	-0.116694	0.0141916
199318	130527	TagModule_3645	uptag	206	E7	up	40290048J14.x1_MR1_plate206_E7	good	32	B12	139	SO_0121	hypothetical Small-conductance mechanosensitive channel (NCBI ptt file)	0.138213	0.0446299	0.0168895	0.0772839	0.183649	0.0855801	0.0485952	0.141612	0.121991	0.0604558	-0.0436425	-0.145939	-0.0166325	0.0119448	0.0293639
199318	130527	TagModule_3645	downtag	206	E7	dn	40290048J14.x1_MR1_plate206_E7	good	31	B10	139	SO_0121	hypothetical Small-conductance mechanosensitive channel (NCBI ptt file)	-0.0551806	-0.113588	0.113316	0.159289	-0.106044	0.164435	0.0736491	0.101786	0.209009	-0.0238935	-0.212426	0.0660079	0.17668	-0.0578994	0.0977907
199319	131702	TagModule_2823	uptag	176	H8	up	40290007O16.x1_MR1_plate176_H8	edge	28	C7	139	SO_0122	transporter, LysE family (NCBI ptt file)	-0.0748887	0.121762	0.0112678	0.156257	-0.0253049	0.208743	0.0797331	-0.338578	0.169654	0.194391	0.16531	0.120168	0.074866	-0.172316	-0.116574
199320	132352	TagModule_0224	uptag	21	C8	up	40294325C08.x1_MR1_plate21_C8	good	25	A10	139	SO_0123	acyltransferase family protein (NCBI ptt file)	0.1105	-0.0212565	-0.0197073	-0.168648	-0.445435	0.0978387	0.0508026	-0.0181836	0.0261072	-0.0917993	-0.0397588	0.0605505	0.0221357	0.0912331	-0.0622578
199320	132352	TagModule_2920	downtag	180	G2	dn	40290008M04.x1_MR1_plate180_G2	edge	27	H6	139	SO_0123	acyltransferase family protein (NCBI ptt file)	-0.00100978	0.0238519	-0.0484739	-0.00646536	-0.0959646	0.00969345	-0.000584806	0.0305952	-0.0300723	-0.036773	0.122673	-0.0599243	-0.142717	0.181931	-0.0122306
199320	132352	TagModule_2920	uptag	180	G2	up	40290008M04.x1_MR1_plate180_G2	edge	28	H5	139	SO_0123	acyltransferase family protein (NCBI ptt file)	0.0955087	0.233283	0.193459	0.46581	0.32622	0.424285	0.0434895	0.265791	0.340008	0.311595	0.0605393	-0.0582006	0.118469	0.226773	0.156502
199322	133124	TagModule_3721	uptag	210	H7	up	40290100P14.x1_MR1_plate210_H7	good	32	G8	139	SO_0125	conserved hypothetical protein (NCBI ptt file)	0.117988	-0.0231673	0.0346091	-0.107116	-0.257318	0.085217	0.110181	0.157282	0.186291	-0.0339192	-0.0585497	-0.00585865	-0.0417469	-0.0717389	-0.104077
199322	133124	TagModule_2647	downtag	169	E8	dn	40325121J15.x1_MR1_plate169_E8	good	20	A9	139	SO_0125	conserved hypothetical protein (NCBI ptt file)	-0.0355404	-0.120459	4.01481e-05	0.204099	0.20914	0.323265	0.0296192	0.073623	0.283237	-0.0925109	-0.201073	0.176112	0.104857	-0.0374005	0.0651842
199323	133511	TagModule_0820	uptag	149	F4	up	40325019L07.x1_MR1_mutant149_F4	good	17	G2	139	SO_0126	conserved hypothetical protein (NCBI ptt file)	0.0453274	0.0637714	-0.0122169	0.0412982	0.880458	0.185141	0.0174456	0.151094	0.129197	-0.00218919	-0.103097	-0.0515788	-0.022402	-0.178307	0.0394782
199323	133511	TagModule_0820	downtag	149	F4	dn	40325019L07.x1_MR1_mutant149_F4	good	17	C3	139	SO_0126	conserved hypothetical protein (NCBI ptt file)	-0.0579264	-0.0264574	-0.0460349	0.0922245	-0.159808	0.0685406	-0.00630722	0.140297	0.0361834	-0.161702	-0.231213	-0.140661	-0.143893	-0.186227	-0.0760092
199324	134374	TagModule_3938	downtag	207	A4	dn	40290100A07.x1_MR1_plate207_A4	good	31	C8	139	SO_0127	hypothetical protein (NCBI ptt file)	0.0769853	0.0245314	-0.219634	-0.0353744	-0.108891	0.438632	0.103211	-0.088362	-0.261362	-0.279913	0.101916	0.152811	-0.564854	-0.230379	-0.10516
199324	134374	TagModule_3938	uptag	207	A4	up	40290100A07.x1_MR1_plate207_A4	good	32	C9	139	SO_0127	hypothetical protein (NCBI ptt file)	-0.123369	0.0255455	-0.127441	0.156666	-0.253958	0.223271	0.0577836	-0.00536302	-0.267082	-0.103752	0.0173503	-0.0120697	-0.136681	-0.274808	-0.299529
199325	135995	TagModule_3798	downtag	221	A1	dn	40290103B01.x1_MR1_plate221_A1	good	33	B7	139	SO_0128	hypothetical protein (NCBI ptt file)	0.119853	-0.00803168	-0.0421949	-0.0250641	-0.0624854	0.0220574	0.12956	-0.063879	-0.133582	-0.0300625	0.107091	0.0548364	0.0144354	0.0063999	0.164869
199325	135995	TagModule_3798	uptag	221	A1	up	40290103B01.x1_MR1_plate221_A1	good	34	C1	139	SO_0128	hypothetical protein (NCBI ptt file)	0.0615178	0.0906981	-0.036957	0.323515	0.283158	0.316164	0.0489091	0.011123	0.053572	0.0649774	0.00077891	-0.00232772	0.0361743	-0.0494844	-0.0984772
199325	135995	TagModule_3481	uptag	200	C3	up	40290047E06.x1_MR1_plate200_C3	edge	31	A9	139	SO_0128	hypothetical protein (NCBI ptt file)	-0.292126	0.103772	-0.000539998	-0.0195158	-0.9723	0.128996	0.0401882	0.0454525	-0.183665	-0.180152	-0.0809943	-0.0883751	-0.431032	-0.325191	-0.501407
199326	136310	TagModule_2732	uptag	172	F8	up	40325122K16.x1_MR1_plate172_F8	good	21	A8	139	SO_0129	conserved hypothetical protein TIGR00427 (NCBI ptt file)	0.106915	0.104115	-0.0630024	-0.19282	0.157026	-0.0230758	0.0716237	0.0253389	-0.0790269	-0.0493701	0.270619	0.0661315	0.105021	-0.0776637	-0.0552178
199326	136310	TagModule_2732	downtag	172	F8	dn	40325122K16.x1_MR1_plate172_F8	good	20	E7	139	SO_0129	conserved hypothetical protein TIGR00427 (NCBI ptt file)	0.0784028	0.0251014	-0.0635705	-0.118296	0.0420599	-0.0264752	0.0445242	0.0668514	-0.175892	0.0218378	0.0418943	-0.00605501	-0.189978	-0.0843827	-0.0258094
199327	137207	TagModule_3408	uptag	196	E1	up	40290004I02.x1_MR1_plate196_E1	edge	30	C11	139	SO_0130	protease, putative (NCBI ptt file)	0.554997	0.319765	0.26894	0.234875	0.163179	0.117457	0.306219	1.28976	0.081912	0.183022	0.564557	-0.261643	0.39612	-0.127105	1.16135
199327	137207	TagModule_3765	uptag	219	G9	up	40290103M17.x1_MR1_plate219_G9	good	34	A12	139	SO_0130	protease, putative (NCBI ptt file)	0.00620212	0.114982	-0.032245	0.265885	0.208613	0.328661	0.0451402	0.0953238	0.113999	0.196643	0.0743716	0.0368643	0.0455214	-0.0722016	-0.205516
199327	137207	TagModule_3408	downtag	196	E1	dn	40290004I02.x1_MR1_plate196_E1	edge	29	C12	139	SO_0130	protease, putative (NCBI ptt file)	0.117691	0.06911	-0.00265301	0.286882	0.151889	0.0953119	0.193653	0.786514	0.167078	-0.177462	0.250753	-0.134748	0.409787	0.0333955	0.490895
199327	137207	TagModule_3765	downtag	219	G9	dn	40290103M17.x1_MR1_plate219_G9	good	33	A3	139	SO_0130	protease, putative (NCBI ptt file)	-0.0376133	-0.0166231	0.0271668	-0.049704	-0.106869	0.0694311	0.0523599	0.0472768	0.0336068	0.0195041	-0.0269394	-0.0443807	0.0214203	0.0897989	0.103739
199328	140071	TagModule_0020	uptag	2	C8	up	40294020C08	good	23	B2	139	SO_0131	hypothetical chorismate pyruvate lyase (NCBI ptt file)	-0.206615	0.076958	0.062517	-0.0272732	-0.55986	0.098305	0.0388859	0.08891	0.0655074	-0.0905593	0.0644528	0.0232907	0.0843938	-0.115092	-0.065171
199328	140071	TagModule_1575	uptag	95	C9	up	40324829E17.x1_MR1_mutant95_C9	good	9	H9	139	SO_0131	hypothetical chorismate pyruvate lyase (NCBI ptt file)	-0.356084	0.0533108	-0.118504	-0.065814	-0.0970615	0.103298	0.0169302	0.065013	0.0066333	-0.2983	0.0857025	-0.0611255	-0.0301563	0.304862	0.257007
199328	140071	TagModule_0020	downtag	2	C8	dn	40294020C08	good	22	A12	139	SO_0131	hypothetical chorismate pyruvate lyase (NCBI ptt file)	0.0398102	0.0821938	0.0170066	-0.0373087	-0.0148791	0.189666	0.0994374	0.109353	0.0146888	-0.0621585	0.0856879	-0.00214412	0.0601365	0.114657	0.0689904
199329	140742	TagModule_2900	uptag	179	F1	up	40290008K01.x1_MR1_plate179_F1	good	28	F9	139	SO_0132	flagellar protein FliL, putative (NCBI ptt file)	0.23233	0.13452	0.10843	0.275885	0.195886	0.226886	0.0435594	0.461355	0.148416	0.0907976	0.0236357	-0.0562004	0.165142	0.330706	0.674811
199329	140742	TagModule_3349	uptag	254	A11	up	40290139B22.x1_MR1_plate254_A11	edge	40	G9	139	SO_0132	flagellar protein FliL, putative (NCBI ptt file)	0.35551	-0.0543494	0.014105	-0.203321	-0.119226	-0.0746191	0.0705978	0.931819	-0.0594314	-0.215603	0.0967792	-0.0750763	0.307883	0.267634	1.00979
199329	140742	TagModule_2900	downtag	179	F1	dn	40290008K01.x1_MR1_plate179_F1	good	27	F12	139	SO_0132	flagellar protein FliL, putative (NCBI ptt file)	0.123299	0.200038	0.221548	0.182591	0.32609	0.270974	-0.0181847	0.633178	0.225512	0.050358	0.190032	-0.179932	0.451869	0.393931	0.222696
199329	140742	TagModule_3349	downtag	254	A11	dn	40290139B22.x1_MR1_plate254_A11	edge	39	F6	139	SO_0132	flagellar protein FliL, putative (NCBI ptt file)	0.0212492	0.104034	0.250366	0.303092	0.208916	0.304662	0.0946741	0.708625	0.379899	0.055062	0.00852071	-0.386324	0.397577	0.29813	0.163816
199331	141383	TagModule_0305	uptag	28	E5	up	40324348E05.x1_MR1_plate28_E5	good	25	H6	139	SO_0134	putative SAM-dependent methyltransferase (RefSeq)	0.0757733	0.0275803	-0.0414614	0.0291924	0.0423436	0.14169	-0.0213494	0.0324951	0.0556925	0.0152962	0.0141217	-0.0102674	-0.026307	0.0371381	0.0341212
199334	143381	TagModule_3976	downtag	231	E1	dn	40290067I01.x1_MR1_plate231_E1	good	34	G5	139	SO_0137	molybdopterin biosynthesis MoeB protein (NCBI ptt file)	0.194141	0.109825	-0.065829	-0.283251	-0.660266	-1.77394	0.0662131	0.101612	0.231295	-0.0213769	-0.720972	-0.0831472	-0.145219	-1.50184	-0.0448456
199334	143381	TagModule_3976	uptag	231	E1	up	40290067I01.x1_MR1_plate231_E1	good	35	G9	139	SO_0137	molybdopterin biosynthesis MoeB protein (NCBI ptt file)	-0.0811169	-0.0701083	-0.0689822	-0.262146	-3.22138	-2.22423	0.00669459	0.0409172	0.26345	-0.0570934	-0.740219	-0.0780167	-0.135788	-1.92194	0.138805
199334	143381	TagModule_3940	downtag	207	A2	dn	40290100A03.x1_MR1_plate207_A2	good	31	C7	139	SO_0137	molybdopterin biosynthesis MoeB protein (NCBI ptt file)	0.111264	-0.077622	-0.0420498	-0.403952	-0.805033	-2.17831	-0.0653496	-0.00726309	0.304329	-0.0868405	-0.801061	-0.142704	-0.200917	-1.80942	0.0100134
199335	144154	TagModule_3730	uptag	218	C11	up	40290102F22.x1_MR1_plate218_C11	edge	33	H2	139	SO_0138	molybdopterin biosynthesis MoeA protein (NCBI ptt file)	-0.0725273	-0.112321	-0.027111	-0.85778	-1.8659	-2.42694	-0.0403462	-0.00853621	0.0378679	-0.22987	-0.518614	-0.160397	-0.251787	-0.989981	0.0639113
199335	144154	TagModule_2070	uptag	258	A6	up	40290144B12.x1_MR1_plate258_A6	good	41	C12	139	SO_0138	molybdopterin biosynthesis MoeA protein (NCBI ptt file)	-0.330231	0.110694	0.0161563	-0.556278	-3.00106	-1.81912	0.0617775	0.187945	0.427583	-0.0835949	-0.233691	0.051361	-0.185834	-1.67571	0.632236
199335	144154	TagModule_4086	downtag	284	H11	dn	O22_MR1_plate284_H11	good	43	F4	139	SO_0138	molybdopterin biosynthesis MoeA protein (NCBI ptt file)	0.0812019	-0.00571135	0.0255913	-0.398565	-0.640605	-1.94911	0.017254	0.122477	0.366583	-0.0330149	-0.349402	-0.106788	-0.305667	-1.24688	0.175365
199335	144154	TagModule_2747	downtag	173	D11	dn	40325122H21.x1_MR1_plate173_D11	good	20	F12	139	SO_0138	molybdopterin biosynthesis MoeA protein (NCBI ptt file)	0.130664	0.0206808	0.125492	-0.486487	-0.686686	-1.15034	0.0623271	0.0689486	0.179836	0.070469	-0.168174	-0.0950192	-0.00555863	-0.229306	0.0942741
199335	144154	TagModule_2747	uptag	173	D11	up	40325122H21.x1_MR1_plate173_D11	good	21	B11	139	SO_0138	molybdopterin biosynthesis MoeA protein (NCBI ptt file)	0.018453	0.149236	0.217491	0.0286934	-2.78192	-1.09053	0.0863415	0.254562	0.511532	0.204557	-0.203339	-0.0192299	0.00927701	-0.591642	0.411541
199335	144154	TagModule_4086	uptag	284	H11	up	O22_MR1_plate284_H11	good	44	H4	139	SO_0138	molybdopterin biosynthesis MoeA protein (NCBI ptt file)	-0.164959	0.113419	-0.134151	0.0973725	-2.84929	-1.66549	-0.142377	0.0885766	0.314083	-0.0579306	-0.579655	-0.137582	-0.185566	-1.56272	0.64561
199338	146606	TagModule_3309	downtag	192	H12	dn	40290003O24.x1_MR1_plate192_H12	good	28	G8	139	SO_0141	sensory box protein (NCBI ptt file)	0.0406903	0.0666293	-0.0432156	-0.0175503	0.0523792	0.228829	0.0768253	0.0278251	-0.0258272	-0.000472789	-0.133599	-0.0383084	-0.0403331	0.775994	0.0427602
199338	146606	TagModule_3309	uptag	192	H12	up	40290003O24.x1_MR1_plate192_H12	good	29	G8	139	SO_0141	sensory box protein (NCBI ptt file)	-0.0232388	0.045879	-0.0627834	-0.00661003	-0.174857	0.226454	0.0398362	0.0072682	0.0164514	0.0122014	0.0570818	0.0996434	0.154954	0.615618	1.05112
199339	150203	TagModule_2496	uptag	162	H3	up	40325119P06.x1_MR1_plate162_H3	edge	19	D9	139	SO_0142	3,4-dihydroxy-2-butanone 4-phosphate synthase (NCBI ptt file)	-0.0979733	-0.0520752	-0.00434894	-0.0227547	0.0385237	-0.195805	0.0219281	0.0696798	0.0119697	0.0182044	-0.0721451	-0.132965	-0.31443	-0.379303	-0.0403172
199339	150203	TagModule_4167	downtag	263	D6	dn	G11_MR1_plate263_D6	good	40	G11	139	SO_0142	3,4-dihydroxy-2-butanone 4-phosphate synthase (NCBI ptt file)	0.0486269	-0.0340667	-0.0467284	-0.219532	-0.261846	-0.456648	0.107712	0.0136348	-0.0467871	0.0672747	-0.018302	-0.00906567	-0.242093	-0.339997	-0.0392745
199341	151552	TagModule_2137	downtag	140	D6	dn	40324913G12.x1_MR1_plate140_D6	good	15	H6	139	SO_0144	protease II (NCBI ptt file)	0.0110953	0.0267044	-0.037356	-0.119505	-0.236597	-0.0425031	0.0509101	0.0505542	-0.04496	-0.0513448	-0.31824	-0.0337984	-0.0142054	-0.0485579	-0.0360988
199341	151552	TagModule_2137	uptag	140	D6	up	40324913G12.x1_MR1_plate140_D6	good	16	C11	139	SO_0144	protease II (NCBI ptt file)	-0.390182	-0.176237	-0.131612	-0.215162	-0.145984	-0.062764	0.0673761	0.0132475	-0.198976	-0.24014	0.0637232	-0.126135	-0.0713867	-0.1431	0.000907737
199342	153677	TagModule_0807	uptag	68	E11	up	40324817I22.x1_MR1_mutant68_E11	good	4	E9	139	SO_0145	hypothetical URI domain endonuclease (NCBI ptt file)	0.013689	-0.0178297	-0.252253	0.11928	0.483498	0.200542	-0.0744444	-0.0260461	-0.000361655	-0.18212	-0.13378	-0.014043	-0.13281	0.348568	0.0870197
199342	153677	TagModule_0807	downtag	68	E11	dn	40324817I22.x1_MR1_mutant68_E11	good	4	E7	139	SO_0145	hypothetical URI domain endonuclease (NCBI ptt file)	-0.0418459	-0.039837	-0.0754315	0.153521	-0.051373	0.0295584	-0.0277638	0.112442	0.151281	0.00999086	-0.187287	-0.0371017	-0.173331	0.361558	-0.00164707
199343	154156	TagModule_1094	downtag	66	C5	dn	40324816F10.x1_MR1_mutant66_C5	edge	4	C5	139	SO_0146	ISSod3, transposase (NCBI ptt file)	0.0350315	0.0287567	0.0198896	0.131862	-0.0169639	0.153035	0.0585444	0.0493518	0.111297	0.0145633	0.0219093	0.0544688	-0.00736014	-0.0729093	0.00179417
199343	154156	TagModule_1094	uptag	66	C5	up	40324816F10.x1_MR1_mutant66_C5	edge	4	C7	139	SO_0146	ISSod3, transposase (NCBI ptt file)	0.0493283	0.0898679	-0.0285773	-0.113629	-0.583379	-0.0119317	-0.0304181	0.00927811	-0.042792	-0.0539862	0.037667	-0.0276575	-0.104909	-0.0883986	-0.190889
199344	155715	TagModule_0713	uptag	152	E2	up	40325020I04.x1_MR1_mutant152_E2	good	18	A2	139	SO_0147	hypothetical protein (NCBI ptt file)	-0.106904	-0.00287576	-0.00200023	-0.33249	0.210656	-0.171913	0.0402491	-0.047024	-0.0474334	-0.101222	-0.132705	-0.0285539	-0.173173	-0.0685141	-0.120401
199344	155715	TagModule_1209	downtag	94	H6	dn	40324823P12.x1_MR1_mutant94_H6	good	9	E11	139	SO_0147	hypothetical protein (NCBI ptt file)	0.00521615	0.0603608	0.123897	0.102332	-0.13446	0.075487	0.0834583	0.0883342	0.159872	0.0638588	0.275488	-0.132114	0.127349	0.222442	0.0135369
199344	155715	TagModule_1450	downtag	83	E1	dn	40324821I01.x1_MR1_mutant83_E1	good	7	D4	139	SO_0147	hypothetical protein (NCBI ptt file)	0.00947488	-0.00789223	-0.0062647	0.0619798	-0.0212874	0.204489	0.104926	0.101082	0.0361864	-0.0841509	-0.122019	0.00801244	0.155782	0.00214931	0.176537
199344	155715	TagModule_1450	uptag	83	E1	up	40324821I01.x1_MR1_mutant83_E1	good	7	E7	139	SO_0147	hypothetical protein (NCBI ptt file)	0.0260489	-0.0179432	0.0102264	-0.251148	-0.333914	-0.0352823	0.0366652	0.13982	-0.00707887	-0.124856	-0.0817366	-0.175013	-0.103913	0.0841111	0.0369289
199345	156320	TagModule_0303	downtag	28	B3	dn	40324348B03.x1_MR1_plate28_B3	edge	24	H1	139	SO_0148	hypothetical protein (NCBI ptt file)	0.106645	0.0688389	0.0648238	0.192992	0.441412	0.289975	0.0274458	0.223159	0.114906	-0.149587	-0.0512608	0.0677273	0.249882	0.0976961	0.168379
199345	156320	TagModule_0303	uptag	28	B3	up	40324348B03.x1_MR1_plate28_B3	edge	25	H1	139	SO_0148	hypothetical protein (NCBI ptt file)	0.122476	0.0120594	-0.0100482	-0.0888435	0.261343	-0.0654279	0.0828692	0.189833	-0.0262618	0.00741655	0.0991756	-0.0135232	0.0205041	-0.116131	0.0847111
199345	156320	TagModule_1339	downtag	90	D11	dn	40324822H22.x1_MR1_mutant90_D11	good	8	G1	139	SO_0148	hypothetical protein (NCBI ptt file)	-0.00624261	-0.0214316	-0.238579	-0.151864	-0.0767536	0.00127669	0.0591593	-0.0869975	-0.175324	-0.0256809	0.118748	0.00365452	-0.237001	-0.173005	-0.0422557
199345	156320	TagModule_1339	uptag	90	D11	up	40324822H22.x1_MR1_mutant90_D11	good	9	A2	139	SO_0148	hypothetical protein (NCBI ptt file)	-0.0194623	-0.144755	-0.0977644	-0.1782	-0.327955	-0.0407248	-0.0445824	-0.0508567	-0.0799036	-0.191149	-0.305292	-0.0735425	-0.102037	0.00444866	0.159652
199347	158400	TagModule_3757	uptag	219	F7	up	40290103K13.x1_MR1_plate219_F7	good	34	A9	139	SO_0150	lipoprotein, putative (NCBI ptt file)	0.085435	-0.0559102	0.0711076	0.0422526	0.162278	-0.0185217	0.0224371	-0.283597	0.0324609	0.0712807	0.0490416	-0.0638855	0.017845	0.272999	0.465549
199347	158400	TagModule_3757	downtag	219	F7	dn	40290103K13.x1_MR1_plate219_F7	good	32	H12	139	SO_0150	lipoprotein, putative (NCBI ptt file)	-0.0427627	0.0722858	0.105958	0.0306919	-0.0419613	0.0582721	0.0503463	-0.346186	0.167697	0.0615259	0.160799	-0.0937691	0.0254398	0.329323	0.188965
199348	159448	TagModule_3227	uptag	241	F9	up	40290136L17.x1_MR1_plate241_F9	good	37	G2	139	SO_0151	hypothetical SAM-dependent methyltransferase (NCBI ptt file)	0.0333777	0.116077	-0.161849	0.162979	0.0462799	0.263899	0.0238644	-0.0365377	-0.143395	-0.10255	0.153619	0.0723545	0.076138	-0.294288	-0.201363
199348	159448	TagModule_3227	downtag	241	F9	dn	40290136L17.x1_MR1_plate241_F9	good	36	E12	139	SO_0151	hypothetical SAM-dependent methyltransferase (NCBI ptt file)	0.0467567	-0.000527795	-0.0433989	-0.046931	0.0494793	0.0390748	0.0667653	-0.00376571	0.0412008	0.0446201	0.161479	-0.0246532	0.0147516	0.0310357	-0.0431849
199349	160241	TagModule_4209	uptag	284	E2	up	I04_MR1_plate284_E2	good	44	G8	139	SO_0152	hypothetical carboxypeptidase (NCBI ptt file)	0.00618785	0.252085	0.209566	0.248637	0.386961	0.252348	0.0126167	0.226936	0.261274	0.164825	0.0699699	-0.212324	-0.0349291	0.300242	0.218895
199349	160241	TagModule_2814	downtag	176	D2	dn	40290007G04.x1_MR1_plate176_D2	good	27	B8	139	SO_0152	hypothetical carboxypeptidase (NCBI ptt file)	-0.0988361	0.223025	0.0411932	0.0770547	-0.0699848	0.208545	0.0419697	0.0817849	0.123655	0.08301	0.25677	0.167072	-0.0320239	0.197156	0.115273
199349	160241	TagModule_2814	uptag	176	D2	up	40290007G04.x1_MR1_plate176_D2	good	28	B10	139	SO_0152	hypothetical carboxypeptidase (NCBI ptt file)	0.151584	-0.0478863	-0.0781344	-0.0164873	0.0727594	0.181457	0.0249732	0.00634939	0.0026387	-0.100141	-0.111866	-0.0261538	0.0595718	0.185968	0.104091
199349	160241	TagModule_3402	uptag	196	G9	up	40290004M18.x1_MR1_plate196_G9	good	30	D4	139	SO_0152	hypothetical carboxypeptidase (NCBI ptt file)	-0.148231	0.0328721	-0.225224	0.423339	-0.621702	0.470542	-0.0364055	0.0124508	0.0919253	-0.0162148	0.0693953	0.00810697	0.00143556	-0.0180307	0.0375902
199349	160241	TagModule_4209	downtag	284	E2	dn	I04_MR1_plate284_E2	good	43	E10	139	SO_0152	hypothetical carboxypeptidase (NCBI ptt file)	-0.0398216	-0.000307854	0.027273	-0.0169551	-0.0614013	0.161264	0.108321	0.178172	0.140517	0.0374806	-0.0468994	0.0252478	0.00342887	0.0862893	0.10233
199351	162366	TagModule_3705	downtag	283	C3	dn	E05_MR1_plate283_C3	good	43	D5	139	SO_0154	conserved hypothetical protein (NCBI ptt file)	-0.0568942	-0.0327454	-0.0909172	0.0407407	0.00078626	0.071807	0.019002	-0.116853	-0.102634	-0.00135124	-0.183931	0.0307243	-0.235677	-0.274754	-0.124332
199351	162366	TagModule_1434	uptag	87	G10	up	40324822M19.x1_MR1_mutant87_G10	good	8	D1	139	SO_0154	conserved hypothetical protein (NCBI ptt file)	-0.00143185	0.0280759	0.0870878	0.319586	0.104033	0.210466	0.0901331	-0.0201165	0.118156	0.127336	0.0633619	-0.000886773	-0.104557	-0.256986	-0.0871587
199351	162366	TagModule_1434	downtag	87	G10	dn	40324822M19.x1_MR1_mutant87_G10	good	8	B3	139	SO_0154	conserved hypothetical protein (NCBI ptt file)	-0.06013	-0.0482776	-0.0753046	0.149463	-0.0561996	0.159342	0.0116168	-0.0702821	0.0529288	-0.0443963	-0.076969	-0.0570988	0.0190435	-0.102079	-0.102852
199354	164022	TagModule_2668	uptag	244	D9	up	40290140G18.x1_MR1_plate244_D9	good	38	D3	139	SO_0157	proton/glutamate symporter (NCBI ptt file)	0.124966	0.260497	0.0935731	0.199465	0.0695354	0.370907	0.110671	0.299249	0.308302	0.121605	0.223776	0.129345	0.11394	0.128612	0.234952
199354	164022	TagModule_2668	downtag	244	D9	dn	40290140G18.x1_MR1_plate244_D9	good	37	C5	139	SO_0157	proton/glutamate symporter (NCBI ptt file)	0.218839	0.24732	0.099736	0.277009	0.182579	0.251954	0.0857234	0.21978	0.204757	0.0343541	-0.00179686	-0.0118033	-0.0401009	0.0246348	0.156157
199356	165737	TagModule_2018	uptag	135	D6	up	40324912G11.x1_MR1_plate135_D6	good	15	E2	139	SO_0159	hypothetical protein (NCBI ptt file)	-0.00431341	-0.0333347	0.0396535	0.0497818	-0.0847981	0.172998	0.0542376	0.0236644	0.045997	-0.027307	0.0911259	0.0518849	0.0581306	-0.19896	0.129044
199356	165737	TagModule_2854	downtag	177	F9	dn	40290007L17.x1_MR1_plate177_F9	good	27	D8	139	SO_0159	hypothetical protein (NCBI ptt file)	0.0551844	0.0748719	-0.0440745	0.0124659	0.205307	0.304247	-0.0375213	0.00186403	0.0343117	-0.0540871	0.245363	0.0773804	0.0989218	0.0192304	0.0688153
199357	166258	TagModule_3809	uptag	242	C5	up	40290136F10.x1_MR1_plate242_C5	good	37	H4	139	SO_0160	transporter, putative (NCBI ptt file)	-0.0148774	0.0724287	-0.132493	-0.0635496	-0.063032	0.0942901	0.0293605	-0.101909	-0.157735	-0.21003	0.00664639	0.0763305	-0.0284169	-0.271558	-0.304364
199357	166258	TagModule_0315	uptag	29	A3	up	40324349A03.x1_MR1_plate29_A3	good	25	H12	139	SO_0160	transporter, putative (NCBI ptt file)	-0.0120123	0.160241	0.0920401	0.378228	-0.0162953	0.432264	0.0284207	0.163057	0.364258	0.263164	0.0875125	0.0144348	0.145647	0.1535	0.206247
199357	166258	TagModule_3809	downtag	242	C5	dn	40290136F10.x1_MR1_plate242_C5	good	36	G5	139	SO_0160	transporter, putative (NCBI ptt file)	-0.0594745	-0.0753772	0.0444409	0.251903	0.0737769	0.237092	0.0616219	0.0910451	0.258003	-0.116898	-0.0513385	-0.00348774	0.211465	-0.111007	0.158792
199359	168071	TagModule_2199	uptag	142	G7	up	40324913N14.x1_MR1_plate142_G7	good	16	H2	139	SO_0162	phosphoenolpyruvate carboxykinase (ATP) (NCBI ptt file)	0.263415	0.25209	-0.0518864	-0.169952	0.166749	-0.382862	0.0265322	-0.0417182	-0.0208388	-0.0552666	-0.0776162	-0.0559859	0.035569	-0.318681	-0.166474
199359	168071	TagModule_2199	downtag	142	G7	dn	40324913N14.x1_MR1_plate142_G7	good	16	D4	139	SO_0162	phosphoenolpyruvate carboxykinase (ATP) (NCBI ptt file)	0.106668	0.282613	-0.0763846	0.00566001	0.235184	-0.285774	0.0558244	-0.00919636	0.070224	-0.0319087	-0.154977	-0.131376	-0.0903074	-0.0509484	0.151545
199360	169814	TagModule_1356	downtag	86	G5	dn	40324821N10.x1_MR1_mutant86_G5	good	8	A3	139	SO_0163	chaperonin HslO (NCBI ptt file)	-0.047499	0.12275	0.0480444	0.00775114	0.238393	0.26392	-0.428956	-0.0109274	0.194311	0.0929654	0.856388	-0.135625	0.326158	0.581822	0.215762
199360	169814	TagModule_0254	uptag	24	D2	up	40324344D02.x1_MR1_plate24_D2	good	25	D12	139	SO_0163	chaperonin HslO (NCBI ptt file)	-0.176682	0.122627	-0.0723168	-0.13263	0.238339	0.0837319	-0.195523	0.0321518	0.0691908	-0.0348218	0.30759	-0.217883	0.0082038	0.576842	0.502523
199360	169814	TagModule_1356	uptag	86	G5	up	40324821N10.x1_MR1_mutant86_G5	good	8	B11	139	SO_0163	chaperonin HslO (NCBI ptt file)	-0.14568	0.245861	0.0114312	0.256365	0.999416	0.387759	-0.358968	-0.129683	0.248125	0.159916	0.678172	-0.12562	0.331525	0.578254	0.501189
199360	169814	TagModule_0254	downtag	24	D2	dn	40324344D02.x1_MR1_plate24_D2	good	24	E2	139	SO_0163	chaperonin HslO (NCBI ptt file)	-0.0880942	0.0768798	0.00599722	-0.0703265	0.288422	0.204924	-0.362841	0.0297077	0.149482	0.0431631	0.69528	-0.0979797	0.169174	0.679982	0.293294
199361	170700	TagModule_3538	uptag	207	H2	up	40290100O03.x1_MR1_plate207_H2	good	32	D10	139	SO_0164	heat shock protein 15 (NCBI ptt file)	-0.20816	0.122597	-0.0183356	0.00319161	0.188023	0.224803	-0.21721	-0.0550582	0.133465	-0.014118	0.397253	0.0322223	0.376591	0.450544	0.32835
199362	171350	TagModule_0931	uptag	270	F5	up	L10_MR1_plate270_F5	good	42	H12	139	SO_0165	general secretion pathway protein C (NCBI ptt file)	0.463453	0.960487	0.331316	-0.823471	1.99816	-0.819275	-1.13551	-0.192605	0.378094	-0.170434	1.80182	-0.211026	0.518585	2.17625	0.698591
199362	171350	TagModule_0931	downtag	270	F5	dn	L10_MR1_plate270_F5	good	41	G4	139	SO_0165	general secretion pathway protein C (NCBI ptt file)	-0.635052	0.873818	0.3249	-0.0608828	1.49868	-0.715463	-1.15696	0.0788366	0.759878	0.115029	3.6882	0.117941	0.812788	2.60546	-0.00058732
199363	172301	TagModule_2060	downtag	257	H4	dn	40290144P07.x1_MR1_plate257_H4	good	40	B4	139	SO_0166	general secretion pathway protein D (NCBI ptt file)	-0.695639	0.630158	-0.0125649	-0.116701	1.32453	-1.04835	-1.22251	0.0772058	0.655703	-0.132489	3.02557	-0.248281	0.420902	0.651954	-0.231009
199363	172301	TagModule_2060	uptag	257	H4	up	40290144P07.x1_MR1_plate257_H4	good	41	C9	139	SO_0166	general secretion pathway protein D (NCBI ptt file)	0.867986	1.05164	0.344592	-0.179927	2.0674	-0.667965	-1.07095	-0.182062	0.578423	0.139058	1.69577	-0.274757	0.561454	1.74917	0.180445
199364	174412	TagModule_0761	uptag	50	A2	up	40324654B04.x1_MR1_plate50_A2	good	2	F7	139	SO_0167	general secretion pathway protein E (NCBI ptt file)	0.973516	1.02765	0.573393	-0.189924	1.96712	-0.773137	-0.917336	-0.0504127	0.641777	0.279935	1.39898	-0.128607	0.39873	1.68099	0.274051
199364	174412	TagModule_0761	downtag	50	A2	dn	40324654B04.x1_MR1_plate50_A2	good	2	E11	139	SO_0167	general secretion pathway protein E (NCBI ptt file)	-0.435028	0.815649	0.0384522	0.126956	1.50128	-0.567783	-0.869527	0.00457173	0.676249	0.0891679	3.67928	0.233056	0.722737	1.17137	-0.147094
199365	175981	TagModule_3392	downtag	196	A11	dn	40290004A22.x1_MR1_plate196_A11	good	29	C5	139	SO_0168	general secretion pathway protein F (NCBI ptt file)	-0.600483	0.851017	0.358743	0.415745	1.4047	-0.571303	-1.03995	-0.046665	0.930749	0.0929861	2.47653	0.0347746	0.888763	1.4509	-0.0597316
199365	175981	TagModule_3981	uptag	231	G6	up	40290067M11.x1_MR1_plate231_G6	good	35	H4	139	SO_0168	general secretion pathway protein F (NCBI ptt file)	0.599558	0.772484	0.185706	0.24964	1.46234	-0.734017	-0.937242	-0.272131	0.644046	0.174505	1.12235	-0.103008	0.342589	1.20987	0.0668797
199365	175981	TagModule_3981	downtag	231	G6	dn	40290067M11.x1_MR1_plate231_G6	good	34	G10	139	SO_0168	general secretion pathway protein F (NCBI ptt file)	-0.585358	0.632881	-0.0929463	-0.188039	1.11199	-1.05683	-0.992027	-0.00182732	0.655736	0.0240104	2.80374	-0.00805981	0.448797	0.150965	-0.273017
199365	175981	TagModule_3392	uptag	196	A11	up	40290004A22.x1_MR1_plate196_A11	good	30	C2	139	SO_0168	general secretion pathway protein F (NCBI ptt file)	1.03013	0.991893	0.369529	-0.283434	1.84477	-1.20984	-0.849989	-0.151619	0.742468	0.0814827	2.54563	-0.0433567	0.405234	0.979144	-0.260998
199366	177279	TagModule_2833	uptag	177	A5	up	40290007B09.x1_MR1_plate177_A5	good	28	C9	139	SO_0169	general secretion pathway protein G (NCBI ptt file)	0.832156	0.898391	0.397248	-0.300963	1.5994	-1.07379	-0.794011	-0.143213	0.607668	0.0543646	1.39389	-0.0916035	0.313824	1.55462	0.196274
199366	177279	TagModule_2833	downtag	177	A5	dn	40290007B09.x1_MR1_plate177_A5	good	27	C9	139	SO_0169	general secretion pathway protein G (NCBI ptt file)	-0.715267	0.61931	0.144674	0.322931	1.22978	-0.777202	-0.992196	-0.0488342	0.800117	-0.00497608	2.24166	0.0545623	0.817599	1.029	0.096347
199367	177715	TagModule_1938	uptag	248	H3	up	40290141O06.x1_MR1_plate248_H3	good	39	E11	139	SO_0170	general secretion pathway protein H (NCBI ptt file)	0.921082	0.886083	0.491205	-0.193404	1.50437	-0.982123	-1.11356	-0.39094	0.414911	0.0509318	1.32034	-0.0479597	0.604502	0.486099	-0.289135
199367	177715	TagModule_1938	downtag	248	H3	dn	40290141O06.x1_MR1_plate248_H3	good	38	D11	139	SO_0170	general secretion pathway protein H (NCBI ptt file)	-0.729345	0.90071	0.175563	0.143962	1.75884	-0.889535	-1.2617	0.0497839	0.883316	-0.10824	2.79891	0.364494	1.0033	2.25489	0.049234
199369	178623	TagModule_0381	uptag	34	A9	up	40324354A09.x1_MR1_plate34_A9	edge	26	E6	139	SO_0172	general secretion pathway protein J (NCBI ptt file)	0.488353	0.292767	0.342926	-0.00442639	0.537694	-0.504383	-0.225514	0.234588	0.545415	0.17658	0.866555	0.0567753	0.170611	0.218101	-0.272826
199369	178623	TagModule_0381	downtag	34	A9	dn	40324354A09.x1_MR1_plate34_A9	edge	25	E5	139	SO_0172	general secretion pathway protein J (NCBI ptt file)	-0.266796	0.141343	0.22258	0.259232	0.551828	-0.16999	-0.316767	0.390961	0.635913	0.173355	1.36142	0.114155	0.412686	0.14986	0.0431315
199369	178623	TagModule_3741	uptag	274	C6	up	F12_MR1_plate274_C6	good	43	D8	139	SO_0172	general secretion pathway protein J (NCBI ptt file)	0.656902	0.794018	0.156197	-0.816822	1.5515	-1.40517	-0.965036	-0.245739	0.52745	-0.273428	2.17989	-0.252034	0.35463	1.60022	-0.0440726
199369	178623	TagModule_3741	downtag	274	C6	dn	F12_MR1_plate274_C6	good	42	C6	139	SO_0172	general secretion pathway protein J (NCBI ptt file)	-0.586748	0.860071	0.0218082	-0.100414	1.49284	-0.913908	-0.934655	0.14778	0.74932	0.0184768	2.62121	-0.0933085	0.622277	0.136723	-0.0531232
199370	179387	TagModule_1085	downtag	72	A3	dn	40324818A06.x1_MR1_mutant72_A3	good	5	C3	139	SO_0173	general secretion pathway protein K (NCBI ptt file)	-0.836283	0.536126	-0.152179	-0.226614	1.3569	-0.941242	-1.41799	-0.118618	0.546531	-0.261591	2.45484	0.198975	0.233768	1.84334	-0.0689707
199370	179387	TagModule_2065	uptag	137	A12	up	40324912B23.x1_MR1_plate137_A12	good	15	F10	139	SO_0173	general secretion pathway protein K (NCBI ptt file)	1.27529	1.33864	0.603558	0.254994	2.81525	-0.501288	-1.03971	-0.258806	0.777662	0.322913	2.50199	-0.108164	0.615438	1.57352	0.0756708
199370	179387	TagModule_2918	downtag	1011	A12	dn	40290134A12.x1_MR1_cherry_pick_trial_plate1011_A12	good	45	F2	139	SO_0173	general secretion pathway protein K (NCBI ptt file)	-0.957941	0.400514	0.17575	0.222944	1.03439	-0.945019	-1.04585	0.0932801	0.857116	0.0330605	1.97422	0.158293	0.773886	0.0300732	-0.0410598
199372	181623	TagModule_4135	downtag	230	B11	dn	40290129D22.x1_MR1_plate230_B11	good	34	E8	139	SO_0175	general secretion pathway protein M (NCBI ptt file)	-0.763704	0.428928	-0.203561	-0.719463	0.830278	-1.11364	-1.10348	-0.306546	0.151903	-0.228381	2.55102	0.166314	0.341583	1.33964	-0.180503
199372	181623	TagModule_4135	uptag	230	B11	up	40290129D22.x1_MR1_plate230_B11	good	35	E11	139	SO_0175	general secretion pathway protein M (NCBI ptt file)	1.05639	0.924932	0.308417	-0.312591	2.13447	-1.27001	-1.15271	-0.35848	0.411581	0.0350733	1.99691	-0.126293	0.527268	1.55989	0.0936356
199373	182114	TagModule_3995	downtag	232	D6	dn	40290067G12.x1_MR1_plate232_D6	edge	34	H8	139	SO_0176	general secretion pathway protein N (NCBI ptt file)	-0.0926405	0.152204	-0.00929592	0.279558	0.184588	-0.596165	0.000515711	0.601067	0.491655	0.0985783	0.520433	0.519854	0.105837	-1.14255	-0.248258
199373	182114	TagModule_3245	uptag	282	E1	up	J02_MR1_plate282_E1	good	44	E4	139	SO_0176	general secretion pathway protein N (NCBI ptt file)	0.40484	0.313075	0.160398	0.13176	0.416304	-0.695289	-0.379843	0.369671	0.521475	0.23092	0.778348	0.156386	0.0166129	-0.342092	-0.334957
199373	182114	TagModule_3995	uptag	232	D6	up	40290067G12.x1_MR1_plate232_D6	edge	36	A2	139	SO_0176	general secretion pathway protein N (NCBI ptt file)	-0.0912744	0.133895	0.170032	0.222469	0.643898	-0.759847	-0.0216558	0.586821	0.38924	0.13182	0.836127	0.378043	0.119182	-1.10068	-0.730817
199373	182114	TagModule_1926	downtag	127	B10	dn	40324910C19.x1_MR1_plate127_B10	good	13	G3	139	SO_0176	general secretion pathway protein N (NCBI ptt file)	-0.36706	0.264166	0.139478	0.496468	0.347124	-0.568974	-0.568869	0.582974	0.83967	0.0474586	1.29002	0.316885	0.405441	-1.03556	-0.162218
199374	182935	TagModule_3626	downtag	229	E2	dn	40290129J03.x1_MR1_plate229_E2	good	34	D11	139	SO_0177	HAD-superfamily hydrolase, subfamily IA, variant 3 protein family (NCBI ptt file)	0.016016	-0.0808915	-0.0566655	0.0224897	-0.113416	0.115656	-0.0393458	-0.125245	0.063759	-0.0906673	-0.238937	-0.102358	0.122882	-0.233301	-0.0209206
199374	182935	TagModule_3994	uptag	274	H4	up	P08_MR1_plate274_H4	good	43	E4	139	SO_0177	HAD-superfamily hydrolase, subfamily IA, variant 3 protein family (NCBI ptt file)	-0.0155944	-0.126906	-0.107285	-0.095215	0.72896	0.309498	-0.00192226	-0.174069	-0.0270826	-0.0172051	0.201164	0.0264959	0.137088	0.204401	0.142629
199377	184305	TagModule_1817	uptag	108	D2	up	40324832G04.x1_MR1_mutant108_D2	good	12	B6	139	SO_0180	hypothetical protein (NCBI ptt file)	0.0591479	-0.0563236	-0.00161671	0.0277512	0.114274	0.0690564	-0.0169624	0.0193454	0.0746987	-0.25971	-0.0893849	-0.0104584	-0.05839	0.163	0.152274
199377	184305	TagModule_2773	downtag	174	F11	dn	40325122L22.x1_MR1_plate174_F11	good	20	H6	139	SO_0180	hypothetical protein (NCBI ptt file)	0.0510117	-0.0691459	0.0391844	0.017171	0.0216101	0.0331986	0.0527397	-0.0332357	-0.0949411	0.0238745	-0.0276714	-0.0494231	-0.0902362	0.022551	0.0157727
199377	184305	TagModule_2241	downtag	121	F1	dn	40324860L01.x1_MR1_mutant121_F1	good	13	B2	139	SO_0180	hypothetical protein (NCBI ptt file)	-0.00126517	-0.00194602	-0.060465	-0.0946312	-0.0735897	0.0583284	0.0266465	-0.0789363	-0.143644	-0.0607425	-0.06625	-0.0901903	-0.0599629	-0.211003	0.00113181
199378	186395	TagModule_2223	uptag	120	E2	up	40324860I04.x1_MR1_mutant120_E2	good	13	D4	139	SO_0181	hypothetical protein (NCBI ptt file)	-0.154919	0.031227	0.0286224	0.19709	0.140108	0.248358	0.0791542	-0.0167821	0.217584	0.178945	0.0553793	0.108191	0.0416717	0.0513787	-0.172987
199378	186395	TagModule_2485	downtag	162	F6	dn	40325119L12.x1_MR1_plate162_F6	edge	18	H9	139	SO_0181	hypothetical protein (NCBI ptt file)	0.00273398	-0.0225731	-0.0127351	-0.0181951	0.0681227	0.108246	0.00273503	0.0374507	-0.0118986	-0.0409361	-0.166482	-0.129466	-0.122241	0.0742199	0.0659963
199378	186395	TagModule_2008	downtag	130	H5	dn	40324910P10.x1_MR1_plate130_H5	good	14	C4	139	SO_0181	hypothetical protein (NCBI ptt file)	0.0105063	-0.102637	-0.0218935	0.0784855	-0.0567102	0.0858419	0.0657169	0.043101	0.0149334	-0.0831627	-0.0224725	-0.0794749	0.0323834	0.0708809	0.0744875
199379	187553	TagModule_2106	downtag	258	G10	dn	40290144N20.x1_MR1_plate258_G10	edge	40	C4	139	SO_0182	hypothetical protein (NCBI ptt file)	0.0377108	-0.0166883	-0.00233887	0.154584	0.0734901	0.384438	0.00603366	0.0455236	0.0861157	-0.0889415	0.0763155	-0.000209204	0.178207	-0.11928	0.170795
199379	187553	TagModule_4116	downtag	229	D4	dn	40290129H07.x1_MR1_plate229_D4	good	34	D7	139	SO_0182	hypothetical protein (NCBI ptt file)	0.00735582	0.0228456	-0.100381	-0.298007	-0.185495	-0.0723267	0.0501828	0.141462	-0.142208	0.0573278	0.123831	-0.0381479	-0.269376	-0.0211487	-0.106313
199380	187837	TagModule_1132	uptag	98	A2	up	40324829B04.x1_MR1_mutant98_A2	good	10	F1	139	SO_0183	acetyltransferase, GNAT family (NCBI ptt file)	0.0304455	-0.123421	-0.0120992	-0.0947866	-0.317259	-0.149217	0.0793919	0.116387	-0.0698008	-0.217794	0.0163676	-0.004087	0.0180154	-0.0523009	0.058643
199381	188405	TagModule_2416	uptag	159	H1	up	40325119O01.x1_MR1_plate159_H1	good	18	H8	139	SO_0184	hypothetical microcystin dependent protein (NCBI ptt file)	-0.00978396	-0.0918982	-0.00981193	0.088639	0.322096	0.197628	0.138345	0.1413	0.0950721	0.0026125	-0.0928584	0.0458583	0.115401	-0.0427898	0.149252
199381	188405	TagModule_2416	downtag	159	H1	dn	40325119O01.x1_MR1_plate159_H1	good	18	D11	139	SO_0184	hypothetical microcystin dependent protein (NCBI ptt file)	0.00793061	-0.0122111	0.0570379	0.0776694	0.0877922	0.145176	0.0498598	0.0709914	0.170421	-0.0925019	-0.158448	-0.0697768	0.0689561	0.0832152	0.0450492
199381	188405	TagModule_3628	uptag	206	D12	up	40290048H24.x1_MR1_plate206_D12	good	32	B7	139	SO_0184	hypothetical microcystin dependent protein (NCBI ptt file)	0.114189	0.0292876	0.0942859	0.269167	0.144098	0.226126	0.0291261	0.0598696	0.105725	0.12915	-0.0564845	-0.0277261	0.0645261	-0.199427	-0.0572219
199382	188996	TagModule_3070	downtag	186	G4	dn	40290009N08.x1_MR1_plate186_G4	edge	28	C11	139	SO_0185	hypothetical microcystin dependent protein (NCBI ptt file)	0.0818211	0.0122666	-0.133571	-0.162519	-0.12723	-0.0233959	-0.00225427	-0.0435893	-0.122951	-0.024345	0.00574945	-0.0643429	-0.211137	-0.130793	-0.012041
199382	188996	TagModule_1419	uptag	92	B11	up	40324823C22.x1_MR1_mutant92_B11	good	9	C12	139	SO_0185	hypothetical microcystin dependent protein (NCBI ptt file)	-0.208082	-0.144784	-0.126605	-0.0862389	-0.306811	0.0626813	-0.00611654	-0.0638208	-0.0797726	-0.022398	0.0684242	0.0105294	0.067813	-0.31855	-0.112087
199383	189555	TagModule_2111	uptag	138	F3	up	40324912L06.x1_MR1_plate138_F3	good	15	H9	139	SO_0186	hypothetical microcystin dependent protein (NCBI ptt file)	0.0779051	0.0225717	-0.0900228	0.438975	0.457767	0.482847	0.00620804	0.0650381	0.142884	0.0595712	-0.00362177	0.0620908	0.0974131	-0.0376435	0.169545
199383	189555	TagModule_2234	downtag	121	H10	dn	40324860P19.x1_MR1_mutant121_H10	good	13	B5	139	SO_0186	hypothetical microcystin dependent protein (NCBI ptt file)	-0.075837	-0.0119421	-0.0460847	0.00401855	-0.0988924	0.0263829	0.034837	-0.0429373	-0.00986421	-0.0651819	0.0333197	0.00243333	-0.0137657	-0.142968	-0.0073348
199384	190156	TagModule_1816	uptag	110	C3	up	40324832F06.x1_MR1_mutant110_C3	good	12	D10	139	SO_0187	serine protease, subtilase family (NCBI ptt file)	0.0680191	0.0217228	0.0308694	-0.0908814	-0.190735	-0.067883	0.00726013	-0.0463387	0.00336537	-0.10465	-0.233178	-0.0304493	-0.115554	-0.132194	-0.0519271
199384	190156	TagModule_3932	downtag	214	H2	dn	40290101P04.x1_MR1_plate214_H2	edge	32	C7	139	SO_0187	serine protease, subtilase family (NCBI ptt file)	0.028299	-0.0233365	-0.149313	0.121142	0.0145582	0.227702	-0.0131913	0.0532142	-0.0314451	-0.106837	-0.128685	0.0200529	0.0239406	0.0977536	0.120161
199384	190156	TagModule_1224	uptag	94	A6	up	40324823B12.x1_MR1_mutant94_A6	edge	9	F10	139	SO_0187	serine protease, subtilase family (NCBI ptt file)	-0.0801786	0.0426564	0.109406	0.355485	0.253381	0.236691	0.0423506	0.0921641	0.221448	0.161886	0.100758	0.0470635	0.11148	0.165023	0.0990554
199385	191382	TagModule_1769	uptag	145	F8	up	40325018L15.x1_MR1_mutant145_F8	good	17	C9	139	SO_0188	hypothetical protein (NCBI ptt file)	-0.435182	-0.293685	-0.550281	-0.623396	-1.47508	-0.303466	-0.0722748	0.0184762	-0.32299	-0.569942	-0.438764	-0.00354241	-0.500953	0.82708	0.216586
199385	191382	TagModule_1769	downtag	145	F8	dn	40325018L15.x1_MR1_mutant145_F8	good	16	H1	139	SO_0188	hypothetical protein (NCBI ptt file)	-0.0904886	-0.232398	0.0504091	0.227397	-0.079737	0.279229	-0.0297726	-0.0473855	0.0752972	-0.126736	-0.307556	-0.0176538	0.00455474	-0.273542	0.0708152
199385	191382	TagModule_2217	uptag	119	C9	up	40324860E17.x1_MR1_mutant119_C9	good	13	C4	139	SO_0188	hypothetical protein (NCBI ptt file)	-0.0665368	-0.253354	-0.0950174	-0.0304747	0.0795531	-0.0429311	0.120543	0.0069687	-0.0895595	-0.13073	-0.0259649	0.0697605	-0.0163439	-0.194733	-0.148001
199386	192488	TagModule_3928	downtag	242	H10	dn	40290136P20.x1_MR1_plate242_H10	good	36	H4	139	SO_0189	fibronectin type III domain protein (NCBI ptt file)	-0.00498387	0.0917264	-0.0598647	0.156907	0.137794	0.147368	0.00280603	0.0459254	0.0865255	-0.037516	-0.0935677	-0.0328514	-0.135814	-0.104342	0.0395262
199386	192488	TagModule_3520	downtag	201	E7	dn	40290047J13.x1_MR1_plate201_E7	good	30	C7	139	SO_0189	fibronectin type III domain protein (NCBI ptt file)	0.0310104	-0.0272572	-0.121535	-0.264743	-0.184997	-0.0832236	0.0896049	0.0632172	-0.13237	-0.0407919	-0.121783	-0.164028	-0.329209	0.0956128	-0.0517406
199386	192488	TagModule_3520	uptag	201	E7	up	40290047J13.x1_MR1_plate201_E7	good	31	C9	139	SO_0189	fibronectin type III domain protein (NCBI ptt file)	-0.0156181	0.102394	0.101712	0.351615	0.366189	0.293897	-0.0200665	0.156503	0.249234	0.22217	0.0173236	-0.075733	-0.0663885	0.115143	0.17787
199386	192488	TagModule_3928	uptag	242	H10	up	40290136P20.x1_MR1_plate242_H10	good	38	A5	139	SO_0189	fibronectin type III domain protein (NCBI ptt file)	-0.0413267	-0.056377	-0.126166	0.0867957	0.41116	0.238821	-0.0280519	0.00338595	-0.11941	0.0119459	0.0252513	0.0295817	0.0628211	0.153488	-0.0733912
199387	200294	TagModule_3528	uptag	201	E1	up	40290047J01.x1_MR1_plate201_E1	good	31	C6	139	SO_0190	MutT/nudix family protein (NCBI ptt file)	0.00475935	0.139374	0.152672	0.0464709	-0.381193	-0.377999	0.000752099	-0.40175	-0.109879	-0.253643	-0.318971	-0.0860065	-0.402617	-0.0339881	-0.172542
199387	200294	TagModule_3528	downtag	201	E1	dn	40290047J01.x1_MR1_plate201_E1	good	30	C4	139	SO_0190	MutT/nudix family protein (NCBI ptt file)	-0.00681197	-0.116681	-0.0177849	-0.377929	0.0474683	-0.607458	-0.027394	-0.498722	-0.282414	-0.484792	-0.925853	0.012611	-0.755922	0.24667	-0.157154
199388	200915	TagModule_3045	uptag	289	B12	up	B12_MR1_plate289_B12	good	45	C12	139	SO_0191	cysQ protein (NCBI ptt file)	-0.128339	-0.282409	0.163741	-0.655214	-0.472594	-0.423242	0.11723	-0.728052	-0.309842	-0.576959	-0.331652	0.0973818	-0.475466	0.324452	-0.0713265
199388	200915	TagModule_3045	downtag	289	B12	dn	B12_MR1_plate289_B12	good	44	B1	139	SO_0191	cysQ protein (NCBI ptt file)	-0.170035	-0.226281	0.293665	-0.164314	0.174962	-0.203249	0.103168	-0.599881	-0.186443	-0.355874	-0.895989	0.111024	-0.983225	0.227521	-0.0511038
199389	201735	TagModule_2671	uptag	262	E6	up	J12_MR1_plate262_E6	good	41	G9	139	SO_0192	acetyltransferase, GNAT family (NCBI ptt file)	0.107137	-0.166205	-0.0316567	-0.214151	-0.0709855	-0.033242	0.0966693	-0.0158826	-0.0575202	-0.115355	-0.271756	-0.0872836	0.0320993	-0.199997	-0.0616239
199389	201735	TagModule_2671	downtag	262	E6	dn	J12_MR1_plate262_E6	good	40	F10	139	SO_0192	acetyltransferase, GNAT family (NCBI ptt file)	-0.0923992	0.0569025	-0.0767866	-0.11773	-0.0665938	-0.00553075	0.158192	0.0896463	0.022107	0.0458421	-0.244225	0.0190978	0.0328635	-0.311705	-0.0888523
199390	202414	TagModule_2596	uptag	167	A4	up	40325121A07.x1_MR1_plate167_A4	good	20	B8	139	SO_0193	transcriptional regulator, TetR family (NCBI ptt file)	-0.117756	0.320755	0.178129	0.292405	0.0278297	0.279272	0.154901	0.304237	0.28251	0.312935	0.221082	-0.0910041	-0.0398434	-0.177713	0.0762237
199390	202414	TagModule_0754	uptag	50	B4	up	40324654D08.x1_MR1_plate50_B4	good	2	F12	139	SO_0193	transcriptional regulator, TetR family (NCBI ptt file)	-0.12259	-0.248919	0.180424	-0.563326	-0.131329	-0.435427	0.0800113	0.0502539	-0.157258	-0.0516551	-0.0607714	-0.0874015	-0.0289148	0.0901751	0.0180874
199390	202414	TagModule_2596	downtag	167	A4	dn	40325121A07.x1_MR1_plate167_A4	good	19	F10	139	SO_0193	transcriptional regulator, TetR family (NCBI ptt file)	-0.0205105	-0.138514	-0.151138	-0.206666	-0.222726	-0.146088	0.00734502	0.00372123	-0.175203	-0.0100994	-0.0440646	-0.0874187	-0.17296	-0.0567752	-0.0137753
199390	202414	TagModule_0754	downtag	50	B4	dn	40324654D08.x1_MR1_plate50_B4	good	2	F3	139	SO_0193	transcriptional regulator, TetR family (NCBI ptt file)	-0.0882796	-0.172658	-0.0779714	-0.0705983	-0.0850036	0.0256336	0.0515821	-0.134154	-0.0252203	-0.0977451	-0.0273087	-0.0430693	0.0674707	0.130583	0.103209
199391	203016	TagModule_1901	downtag	117	E6	dn	40324859J11.x1_MR1_mutant117_E6	good	12	F11	139	SO_0194	acyltransferase family protein (NCBI ptt file)	-0.016564	-0.022177	0.0514964	-0.116117	-0.0228422	-0.0350551	0.108362	-0.0250751	-0.0683627	-0.0181733	0.0652051	0.0116577	0.0447857	0.0493299	0.0450274
199391	203016	TagModule_2262	uptag	123	D4	up	40324861G07.x1_MR1_mutant123_D4	good	13	G1	139	SO_0194	acyltransferase family protein (NCBI ptt file)	0.0678226	-0.033694	0.0616037	-0.123449	-0.0270374	-0.0364343	0.101457	-0.0712052	-0.0304994	-0.10617	0.115918	0.209175	0.214418	0.091715	0.203293
199392	204956	TagModule_0002	downtag	270	C5	dn	F10_MR1_plate270_C5	good	41	F12	139	SO_0195	ybbB protein (NCBI ptt file)	-0.0568726	-0.0166726	-0.139253	0.164823	0.0419329	0.302947	-0.0777257	-0.0346957	0.0467294	-0.0920285	-0.202622	0.0158176	-0.0860301	-0.0737696	0.0948516
199393	206086	TagModule_0404	uptag	44	A7	up	40324653A14.x1_MR1_plate44_A7	good	1	G2	139	SO_0196	selenide, water dikinase (NCBI ptt file)	0.133677	-0.153806	0.0611127	0.242557	-0.248555	0.221908	0.0300619	-0.0388295	0.176588	0.201248	-0.44224	0.013188	0.0633233	-0.31259	-0.0693669
199393	206086	TagModule_0404	downtag	44	A7	dn	40324653A14.x1_MR1_plate44_A7	good	1	F11	139	SO_0196	selenide, water dikinase (NCBI ptt file)	0.0885863	-0.0784857	-0.0469722	0.135841	-0.108854	0.0586032	0.0580231	-0.0516463	0.0301856	0.0148769	-0.171893	-0.0281234	-0.0748183	-0.0843375	0.0168013
199394	207241	TagModule_3784	uptag	208	H2	up	40290100O04.x1_MR1_plate208_H2	good	32	E7	139	SO_0197	fatty acid desaturase, family 1 (NCBI ptt file)	0.299112	0.156071	0.0287572	-0.193576	0.172589	0.192094	0.000761889	0.233218	0.295788	-0.00256296	-0.227237	-0.152365	0.0353631	0.273296	0.237411
199394	207241	TagModule_3784	downtag	208	H2	dn	40290100O04.x1_MR1_plate208_H2	good	31	E3	139	SO_0197	fatty acid desaturase, family 1 (NCBI ptt file)	0.250895	0.146489	-0.0576652	-0.149497	0.179591	0.106861	0.09375	0.180363	0.0615844	0.025516	-0.173087	-0.0536077	0.0192616	0.305041	0.0628509
199395	208491	TagModule_0095	uptag	10	G11	up	40294086G11	edge	23	H6	139	SO_0198	transcriptional regulator, TetR family (NCBI ptt file)	0.0532441	0.235741	0.168271	0.25063	-0.325926	0.263593	0.0160762	0.172345	0.214092	0.154403	0.222199	-0.0857561	0.0863535	-0.344969	-0.0188016
199395	208491	TagModule_1725	uptag	156	F12	up	40325021K24.x1_MR1_mutant156_F12	good	18	E7	139	SO_0198	transcriptional regulator, TetR family (NCBI ptt file)	-0.248028	0.0900964	0.108611	0.583168	-0.255159	0.0936442	0.0122299	0.0591101	0.156756	0.0952865	0.23322	-0.159372	0.154672	0.310474	0.220496
199398	210808	TagModule_1076	uptag	72	D3	up	40324818G06.x1_MR1_mutant72_D3	edge	5	D5	139	SO_0202	conserved hypothetical protein (NCBI ptt file)	-0.0199073	0.10711	0.0435165	0.270932	0.0493916	0.256614	0.0753407	0.074407	0.117091	0.0631968	0.0396369	0.0167747	-0.0694646	-0.24499	-0.109672
199398	210808	TagModule_2821	downtag	176	H12	dn	40290007O24.x1_MR1_plate176_H12	good	27	C4	139	SO_0202	conserved hypothetical protein (NCBI ptt file)	0.0124992	0.134981	-0.0298267	-0.00918297	0.0242527	-0.0563218	0.108477	0.010946	0.0470739	-0.0144324	0.08804	0.0568942	-0.00254931	0.0522684	0.0822759
199398	210808	TagModule_1076	downtag	72	D3	dn	40324818G06.x1_MR1_mutant72_D3	edge	5	C5	139	SO_0202	conserved hypothetical protein (NCBI ptt file)	-0.000409248	-0.0425076	0.0415619	0.430519	0.129185	0.366316	0.0488427	-0.00110487	0.224697	-0.089279	-0.0703166	0.083598	0.167238	-0.186105	-0.0792816
199399	211373	TagModule_0982	downtag	65	H10	dn	40324816P19.x1_MR1_mutant65_H10	good	4	B4	139	SO_0203	hypothetical protein (NCBI ptt file)	0.0112868	-0.106771	-0.0101165	-0.0813051	-0.16165	0.0164446	0.0695942	0.0331103	0.0328869	0.0407618	-0.135029	0.0549884	0.0153852	0.080078	-0.0266797
199399	211373	TagModule_0982	uptag	65	H10	up	40324816P19.x1_MR1_mutant65_H10	good	4	B7	139	SO_0203	hypothetical protein (NCBI ptt file)	-0.019021	-0.0385165	0.081375	-0.0102089	0.033597	0.148094	0.0969884	0.155657	0.156269	0.158375	-0.00175085	-0.0948168	0.0102849	0.178302	0.183681
199400	212225	TagModule_2540	downtag	239	G10	dn	40290136M19.x1_MR1_plate239_G10	good	36	A8	139	SO_0204	hypothetical protein (NCBI ptt file)	0.0827913	0.0707374	-0.132317	0.11604	0.0563152	0.139706	0.0575375	0.00466742	-0.0441876	-0.0619798	0.0960856	0.00816955	-0.00953965	-0.0885167	-0.0218219
199400	212225	TagModule_4176	uptag	284	G5	up	M10_MR1_plate284_G5	edge	44	H2	139	SO_0204	hypothetical protein (NCBI ptt file)	0.011386	-0.0254154	-0.0216875	0.044179	-0.0372458	0.08808	0.0342629	-0.00257357	-0.0449167	-0.089375	-0.0455564	-0.0813555	0.00375208	-0.0713519	0.053538
199400	212225	TagModule_2044	downtag	136	A5	dn	40324912A10.x1_MR1_plate136_A5	good	15	C1	139	SO_0204	hypothetical protein (NCBI ptt file)	-0.0582912	-0.000290028	0.117593	-0.0560981	-0.130937	0.0933051	0.0122041	0.0488663	0.101817	0.078797	-0.104954	-0.0334376	0.0321735	0.0148128	0.0859778
199401	213168	TagModule_0095	downtag	10	B11	dn	40294086B11	good	22	G11	139	SO_0205	hypothetical protein (NCBI ptt file)	-0.0290868	-0.0310703	-0.0577282	-0.0183471	0.0282989	0.0594066	0.038415	0.035993	-0.0570599	-0.0420605	-0.234236	-0.0210316	-0.147367	-0.0617099	0.0430911
199401	213168	TagModule_0405	downtag	146	B9	dn	40325018D18.x1_MR1_mutant146_B9	good	16	H3	139	SO_0205	hypothetical protein (NCBI ptt file)	-0.0422899	-0.161751	-0.00462348	-0.0339124	-0.210785	0.045537	0.000562447	-0.0360767	0.0767	0.00739254	-0.198197	-0.104328	-0.178713	0.209837	0.112064
199401	213168	TagModule_3759	uptag	246	A3	up	40290140B06.x1_MR1_plate246_A3	good	38	G11	139	SO_0205	hypothetical protein (NCBI ptt file)	0.0479995	0.275875	0.121412	0.0780501	0.203792	0.2264	0.0845075	0.169817	0.179265	0.122716	0.233256	0.0193764	0.0268336	0.0978685	0.165086
199402	213570	TagModule_3474	uptag	199	F6	up	40290047K11.x1_MR1_plate199_F6	good	30	H10	139	SO_0206	tRNA (uracil-5-)-methyltransferase (NCBI ptt file)	-0.342521	-0.0374297	-0.202057	-0.00602934	0.546701	0.208295	0.0272192	0.0470436	0.000649531	0.0311327	-0.023698	-0.0756046	-0.00605753	0.348849	-0.0520405
199402	213570	TagModule_3474	downtag	199	F6	dn	40290047K11.x1_MR1_plate199_F6	good	29	H9	139	SO_0206	tRNA (uracil-5-)-methyltransferase (NCBI ptt file)	0.0681248	0.163399	-0.227449	-0.471574	0.188682	-0.323524	-0.0681676	-0.00132991	-0.295114	-0.00450074	0.336138	-0.0781161	-0.508741	0.0659437	-0.158555
199404	215641	TagModule_1516	downtag	93	A11	dn	40324823B21.x1_MR1_mutant93_A11	edge	9	C2	139	SO_0208	RNA-binding protein (NCBI ptt file)	-0.680764	-0.0913144	0.108542	0.0644167	-0.876098	-0.632644	-0.0927222	0.432143	-0.171873	0.0148614	0.504045	-0.0872429	0.429203	-0.212126	-0.132197
199404	215641	TagModule_3308	downtag	192	H7	dn	40290003O14.x1_MR1_plate192_H7	good	28	G9	139	SO_0208	RNA-binding protein (NCBI ptt file)	-0.680531	-0.00617617	0.0788935	0.070222	-0.893167	-0.609836	-0.00472203	0.423204	-0.29642	0.0129222	0.392123	-0.200394	0.441113	-0.310701	-0.0926072
199404	215641	TagModule_1516	uptag	93	A11	up	40324823B21.x1_MR1_mutant93_A11	edge	9	E1	139	SO_0208	RNA-binding protein (NCBI ptt file)	-1.23147	-0.280822	0.145995	-0.310271	-0.959547	-0.765804	-0.0104163	0.280597	-0.480943	-0.0857263	-0.0132091	-0.113379	0.305636	-0.546091	-0.640898
199406	222921	TagModule_4040	uptag	234	C4	up	40290067F08.x1_MR1_plate234_C4	edge	36	D8	139	SO_0211	ISSod10, transposase OrfA (NCBI ptt file)	-0.135651	0.133179	-0.0575164	-0.0152012	-0.189729	0.0596879	-0.0349098	0.0452207	0.00715545	-0.153814	-0.154743	-0.12954	-0.14231	-0.298766	-0.132161
199412	227280	TagModule_1872	downtag	56	G10	dn	40294783M20.x1_MR1_plate56_G10	edge	3	D12	139	SO_0217	translation elongation factor Tu (NCBI ptt file)	-0.59745	-0.084438	0.0729652	-0.461274	-0.467111	-0.397698	-0.496732	0.177748	-0.215929	0.171077	1.62159	-1.46531	0.632322	1.77292	0.593165
199412	227280	TagModule_3380	uptag	1012	A3	up	40290135A03.x1_MR1_cherry_pick_trial_plate1012_A3	edge	46	G9	139	SO_0217	translation elongation factor Tu (NCBI ptt file)	0.033357	0.188611	0.180169	0.11163	-0.575301	0.216993	-0.000339279	0.200736	0.272312	0.271647	0.615823	0.0425364	0.359682	1.09209	0.475885
199424	244057	TagModule_3594	downtag	204	H2	dn	40290048O04.x1_MR1_plate204_H2	edge	30	H6	139	SO_0229	translation elongation factor Tu (NCBI ptt file)	-0.654581	-0.463779	-0.0026698	-0.419989	-0.987112	-0.608784	-0.583512	0.129758	-0.0766842	0.128878	0.793604	-0.919025	0.534491	1.27012	0.247585
199424	244057	TagModule_1194	uptag	84	H1	up	40324821O02.x1_MR1_mutant84_H1	good	7	G10	139	SO_0229	translation elongation factor Tu (NCBI ptt file)	-2.61762	-0.464889	-0.128227	-0.379509	-1.77494	-0.419911	-0.810549	0.175668	-0.0551529	0.262562	1.16948	-1.23333	0.523991	2.08235	0.960781
199424	244057	TagModule_1194	downtag	84	H1	dn	40324821O02.x1_MR1_mutant84_H1	good	7	F7	139	SO_0229	translation elongation factor Tu (NCBI ptt file)	-0.600504	-0.558401	-0.121225	-0.518031	-0.897795	-0.495828	-0.72175	0.0356308	-0.0996662	0.0814331	1.19772	-0.994594	0.549079	1.45174	0.390525
199424	244057	TagModule_3594	uptag	204	H2	up	40290048O04.x1_MR1_plate204_H2	edge	31	H8	139	SO_0229	translation elongation factor Tu (NCBI ptt file)	-2.538	-0.3285	0.0111382	-0.502048	-1.28699	-0.551314	-0.618735	0.220242	-0.0820336	0.247314	0.594255	-1.20662	0.471999	1.34319	0.577761
199453	259537	TagModule_2690	uptag	171	E2	up	40325122I03.x1_MR1_plate171_E2	edge	20	H3	139	SO_0258	hypothetical protein (NCBI ptt file)	0.11269	-0.204249	0.228291	-1.04871	-0.5162	-0.538762	0.180353	0.273975	-0.0747761	-0.078416	-0.384591	-0.00790235	-0.0725973	-0.298464	0.219245
199456	261223	TagModule_2609	uptag	160	D6	up	40325119G12.x1_MR1_plate160_D6	good	19	A7	139	SO_0261	heme exporter protein CcmC (NCBI ptt file)	-1.48094	-0.574704	-1.09384	-2.39796	0.41888	-1.97395	-1.00811	-1.66409	-1.22892	-1.19287	-3.48621	-0.67705	-1.78064	-2.47049	-1.96739
199457	261971	TagModule_2808	uptag	250	G3	up	40290141N06.x1_MR1_plate250_G3	good	40	B3	139	SO_0262	heme exporter protein CcmB (NCBI ptt file)	-1.82469	-0.46433	-0.870669	-1.61866	0.519198	-1.40216	-1.00138	-1.69047	-0.626873	-0.660014	-2.94956	-0.271753	-1.50394	-2.13952	-1.45251
199457	261971	TagModule_2808	downtag	250	G3	dn	40290141N06.x1_MR1_plate250_G3	good	39	A3	139	SO_0262	heme exporter protein CcmB (NCBI ptt file)	-1.09644	-0.863983	-0.662803	-2.0306	-0.613661	-1.88354	-1.13971	-1.51867	-0.867632	-0.663029	-1.95535	-0.263359	0.246461	-2.12801	-2.33449
199458	262669	TagModule_0286	downtag	26	H10	dn	40324346H10.x1_MR1_plate26_H10	edge	24	F12	139	SO_0263	heme exporter protein CcmA (NCBI ptt file)	-1.17342	-0.768659	-0.743858	-2.28552	-0.524298	-2.13652	-1.17824	-1.80296	-1.06646	-0.647729	-1.94712	-0.27147	0.026184	-2.31675	-2.45711
199458	262669	TagModule_2659	uptag	169	F6	up	40325121L11.x1_MR1_plate169_F6	edge	20	E10	139	SO_0263	heme exporter protein CcmA (NCBI ptt file)	-1.90157	-0.60005	-1.17022	-2.28476	0.897511	-1.78568	-1.0766	-1.5762	-1.14902	-1.22072	-3.7648	-0.565283	-1.76545	-2.299	-1.73511
199459	263645	TagModule_4207	uptag	226	A3	up	40290096B06.x1_MR1_plate226_A3	good	34	H5	139	SO_0264	cytochrome c (NCBI ptt file)	-1.33761	-0.914324	-1.07577	-1.53824	-0.0630714	-0.379268	-0.728516	-1.26904	-0.491578	-0.56552	-0.79939	-0.324771	-1.04214	0.959958	0.949975
199459	263645	TagModule_3789	downtag	220	E11	dn	40290103I22.x1_MR1_plate220_E11	good	33	B1	139	SO_0264	cytochrome c (NCBI ptt file)	-0.61678	-0.279243	-0.296882	-0.398366	-0.240247	-0.125627	-0.403208	-0.223891	-0.0898071	-0.182123	-0.3952	-0.022863	-0.395144	0.520109	0.251519
199460	264025	TagModule_0642	uptag	53	D7	up	40324655H13.x1_MR1_plate53_D7	good	3	B12	139	SO_0265	conserved hypothetical protein (NCBI ptt file)	0.0351346	0.143589	-0.0918597	-0.156209	0.101677	-0.0575737	-0.0523505	0.0429836	-0.0187952	-0.139481	0.098889	-0.141405	0.00416395	-1.23315	-0.880559
199460	264025	TagModule_0642	downtag	53	D7	dn	40324655H13.x1_MR1_plate53_D7	good	3	B3	139	SO_0265	conserved hypothetical protein (NCBI ptt file)	-0.0411613	0.0479524	0.0211431	-0.139955	-0.0651254	-0.13079	0.0224267	0.12483	0.0613967	0.0197691	0.180573	-0.140879	0.0146495	-0.428566	-0.0702801
199461	265671	TagModule_2040	uptag	135	H7	up	40324912O13.x1_MR1_plate135_H7	good	15	E11	139	SO_0266	cytochrome c-type biogenesis protein CcmF (NCBI ptt file)	-1.6072	-0.441254	-0.986499	-2.43644	0.520695	-1.95853	-1.1279	-1.34436	-1.23891	-1.50527	-3.09376	-0.927318	-1.8021	-1.89658	-1.60455
199462	267662	TagModule_0652	downtag	53	B5	dn	40324655D09.x1_MR1_plate53_B5	edge	3	A9	139	SO_0267	thiol:disulfide interchange protein DsbE (NCBI ptt file)	-1.26144	-0.923009	-0.782855	-2.4081	-1.13527	-2.06429	-1.10479	-1.8289	-0.978053	-0.634666	-2.41329	-0.330995	-0.137509	-2.42968	-2.71173
199462	267662	TagModule_0652	uptag	53	B5	up	40324655D09.x1_MR1_plate53_B5	edge	3	B9	139	SO_0267	thiol:disulfide interchange protein DsbE (NCBI ptt file)	-2.02074	-0.892722	-1.36391	-2.13081	-0.202299	-1.74354	-1.08999	-1.25204	-1.43651	-1.5215	-2.2953	-0.898577	-1.37998	-1.21242	-1.02307
199463	268213	TagModule_3088	downtag	1007	B10	dn	40325112B10.x1_MR1_plate1007_B10	good	45	B10	139	SO_0268	cytochrome c-type biogenesis protein CcmH (NCBI ptt file)	-0.97352	-0.528539	-0.352865	-1.84893	-0.714088	-1.78231	-0.68515	-1.46571	-0.509924	-0.297068	-2.18144	-0.19642	0.121433	-2.01276	-2.21489
199464	268689	TagModule_3907	downtag	242	H12	dn	40290136P24.x1_MR1_plate242_H12	good	36	H5	139	SO_0269	thioredoxin, putative (NCBI ptt file)	0.13672	0.383925	-0.0718026	0.192539	0.14453	0.198707	-0.00444944	0.0579612	0.0275162	-0.0399703	0.0844105	-0.0882727	-0.128809	-0.0758345	0.102134
199464	268689	TagModule_3907	uptag	242	H12	up	40290136P24.x1_MR1_plate242_H12	good	38	A6	139	SO_0269	thioredoxin, putative (NCBI ptt file)	0.00403138	0.14369	0.0959628	0.0440867	-0.277607	0.0534567	0.117095	0.200496	0.118855	0.15759	0.184347	0.0249695	-0.123378	-0.0870858	0.0898175
199464	268689	TagModule_0060	downtag	7	C12	dn	40294083C12	good	22	E7	139	SO_0269	thioredoxin, putative (NCBI ptt file)	0.147261	0.343117	0.106209	-1.2856	-0.810209	-0.444556	0.223466	0.196143	-0.0765139	-0.187652	0.618755	0.13215	0.220209	0.301572	-0.273279
199464	268689	TagModule_0060	uptag	7	C12	up	40294083C12	good	23	E8	139	SO_0269	thioredoxin, putative (NCBI ptt file)	-0.0419584	0.204935	-0.0375638	0.972754	0.841993	0.822486	-0.0467382	0.0628264	0.495112	0.35677	0.216029	-0.164017	0.176935	0.130576	0.356833
199468	276635	TagModule_0161	downtag	16	A5	dn	40294266A05.x1_MR1_plate16_A5	good	23	E2	139	SO_0273	conserved hypothetical protein (NCBI ptt file)	0.0225314	-0.0736106	-0.126049	-0.0690199	0.0874587	0.0545272	-0.0263317	-0.135592	-0.040636	-0.0705631	-0.357247	-0.0719737	-0.255205	0.0214568	0.0881647
199469	277180	TagModule_1401	uptag	87	H6	up	40324822O11.x1_MR1_mutant87_H6	good	8	D5	139	SO_0274	phosphoenolpyruvate carboxylase (NCBI ptt file)	-5.08637	-4.87993	-5.00825	-5.4818	-5.03589	-5.20676	0.0302741	-0.203977	-0.197682	-4.28949	-5.50891	-3.28337	-4.69493	-2.48503	-1.25366
199469	277180	TagModule_1401	downtag	87	H6	dn	40324822O11.x1_MR1_mutant87_H6	good	8	B8	139	SO_0274	phosphoenolpyruvate carboxylase (NCBI ptt file)	-3.97944	-3.80511	-4.16284	-4.27577	-4.24091	-4.28143	-0.0335565	-0.434628	-0.0625317	-3.6689	-3.89963	-3.39164	-4.07484	-2.89912	-1.25348
199470	280524	TagModule_2201	downtag	142	F1	dn	40324913L02.x1_MR1_plate142_F1	good	16	D1	139	SO_0275	N-acetyl-gamma-glutamyl-phosphate reductase (NCBI ptt file)	-4.12444	-4.03749	-4.24776	-3.3743	-4.43208	-2.5978	0.00177075	0.0676538	0.0708202	-4.09578	-4.28797	-1.86014	-4.27843	-2.69544	-0.542065
199470	280524	TagModule_0130	uptag	13	H10	up	40294162H10	good	24	C1	139	SO_0275	N-acetyl-gamma-glutamyl-phosphate reductase (NCBI ptt file)	-4.44621	-4.64078	-4.74483	-3.55264	-5.00718	-2.7932	-0.0407143	-0.0448404	0.00417932	-4.29133	-5.0263	-3.2798	-4.91285	-2.28136	-1.23469
199470	280524	TagModule_2201	uptag	142	F1	up	40324913L02.x1_MR1_plate142_F1	good	16	G7	139	SO_0275	N-acetyl-gamma-glutamyl-phosphate reductase (NCBI ptt file)	-3.98249	-4.19261	-4.33996	-3.35393	-4.35517	-2.8268	-0.00149574	0.00724867	0.088031	-3.93109	-4.87601	-3.45413	-4.5097	-2.65423	-1.6813
199470	280524	TagModule_0130	downtag	13	H10	dn	40294162H10	good	23	C1	139	SO_0275	N-acetyl-gamma-glutamyl-phosphate reductase (NCBI ptt file)	-4.22547	-4.31825	-4.47061	-3.55091	-4.6105	-3.07212	0.0584606	-0.0683571	-0.0859712	-4.10295	-4.11263	-2.53624	-4.4759	-2.5339	-0.685792
199471	281536	TagModule_2892	uptag	1011	H8	up	40290134H08.x1_MR1_cherry_pick_trial_plate1011_H8	edge	46	G7	139	SO_0276	acetylglutamate kinase (NCBI ptt file)	-3.79167	-3.88995	-3.44615	-3.05954	-3.86654	-2.34205	0.09424	0.211412	0.0284797	-3.55462	-3.68012	-2.86877	-3.8399	-2.28252	-1.41649
199471	281536	TagModule_0063	downtag	5	C10	dn	40293947C10	edge	26	A5	139	SO_0276	acetylglutamate kinase (NCBI ptt file)	-4.32385	-4.21071	-4.64515	-3.57794	-4.60213	-2.7957	-0.0509963	-0.0419045	-0.0466651	-4.17628	-4.28969	-2.31419	-4.71308	-2.46441	-0.534644
199471	281536	TagModule_0063	uptag	5	C10	up	40293947C10	edge	27	A5	139	SO_0276	acetylglutamate kinase (NCBI ptt file)	-4.89522	-4.57277	-5.2877	-2.89552	-5.00842	-2.27867	0.0387261	0.0641371	0.167089	-4.07852	-4.80329	-2.87014	-5.13241	-1.69722	-0.766046
199472	282331	TagModule_3321	uptag	230	A6	up	40290129B12.x1_MR1_plate230_A6	good	35	E10	139	SO_0277	ornithine carbamoyltransferase (NCBI ptt file)	-4.18077	-4.58246	-4.43195	-3.4186	-4.66294	-2.8906	-0.0312234	-0.123965	-0.0287906	-4.19955	-5.04251	-3.67834	-4.53159	-2.80014	-1.65848
199473	283296	TagModule_3920	downtag	214	A12	dn	40290101B24.x1_MR1_plate214_A12	good	32	B7	139	SO_0278	argininosuccinate synthase (NCBI ptt file)	-4.27808	-4.13092	-4.38836	-3.52863	-4.5383	-3.17009	-0.12443	-0.110742	0.0176371	-3.89174	-4.41788	-2.60824	-4.39602	-2.49112	-0.61326
199473	283296	TagModule_2045	downtag	136	B7	dn	40324912C14.x1_MR1_plate136_B7	good	15	C2	139	SO_0278	argininosuccinate synthase (NCBI ptt file)	-4.24234	-4.34369	-4.51395	-3.18835	-4.70546	-2.6315	0.0542374	0.103654	0.129076	-4.242	-4.51745	-2.24527	-4.56173	-2.54055	-0.554289
199473	283296	TagModule_3628	downtag	206	A12	dn	40290048B24.x1_MR1_plate206_A12	edge	31	B2	139	SO_0278	argininosuccinate synthase (NCBI ptt file)	0.0566189	0.159489	-0.0512715	-0.159279	0.0422969	0.0141516	0.0654887	0.0762471	-0.165408	-0.0178343	-0.0416388	-0.0702589	-0.297609	-0.126578	-0.0942574
199473	283296	TagModule_2641	uptag	169	E7	up	40325121J13.x1_MR1_plate169_E7	good	20	E8	139	SO_0278	argininosuccinate synthase (NCBI ptt file)	-3.49043	-3.77714	-3.76945	-2.95446	-3.70709	-2.62298	0.0911725	0.183154	0.311913	-3.61042	-4.48614	-3.16042	-3.81659	-2.78795	-1.49783
199474	284611	TagModule_4171	downtag	263	E5	dn	I09_MR1_plate263_E5	good	40	H1	139	SO_0279	argininosuccinate lyase (NCBI ptt file)	-2.81433	-2.89863	-3.04572	-3.05085	-3.13164	-2.34383	-0.0380449	-0.224285	-1.30266	-2.95659	-2.63118	-1.44856	-2.93545	-2.22664	-0.724119
199474	284611	TagModule_3391	downtag	196	C11	dn	40290004E22.x1_MR1_plate196_C11	good	29	C10	139	SO_0279	argininosuccinate lyase (NCBI ptt file)	-3.95016	-4.10985	-4.32235	-4.18856	-4.36886	-3.04247	0.0180605	-0.0701462	-0.065353	-3.98895	-4.13603	-2.54017	-4.35065	-2.73018	-0.665002
199475	286053	TagModule_2230	uptag	120	A5	up	40324860A10.x1_MR1_mutant120_A5	good	13	C10	139	SO_0280	penicillin-binding protein 1A (NCBI ptt file)	0.934472	-0.546489	-0.442297	-1.1555	-1.02924	-1.74823	-1.24998	0.138216	-0.0118878	0.0824535	0.10519	-2.09806	-0.0636039	-1.41268	-0.835025
199475	286053	TagModule_3957	downtag	207	G11	dn	40290100M21.x1_MR1_plate207_G11	edge	31	D6	139	SO_0280	penicillin-binding protein 1A (NCBI ptt file)	0.0540313	0.00805498	0.091577	-0.146488	-0.591605	-0.210214	0.117401	-0.0464625	0.133045	0.0918094	0.0465672	-0.0537387	0.0448761	-0.161929	0.0105237
199475	286053	TagModule_0840	downtag	73	B5	dn	40324818D09.x1_MR1_mutant73_B5	good	5	D3	139	SO_0280	penicillin-binding protein 1A (NCBI ptt file)	-0.539531	-0.208193	-0.777331	-0.844204	-0.882784	-0.86983	-0.463051	-0.113191	0.0596748	-0.838969	0.150297	-0.0434691	-0.780406	-0.622876	-0.00328448
199476	288762	TagModule_1524	downtag	88	D11	dn	40324822G22.x1_MR1_mutant88_D11	good	8	C7	139	SO_0281	type IV pilus biogenesis protein PilM (NCBI ptt file)	-0.0076198	-0.0134985	-0.0880564	-0.141983	-0.0267592	-0.0841793	-0.0645836	-0.144469	-0.0915215	-0.0830482	-0.00209219	-0.00464585	-0.153862	0.0951354	-0.0581386
199476	288762	TagModule_1524	uptag	88	D11	up	40324822G22.x1_MR1_mutant88_D11	good	8	E7	139	SO_0281	type IV pilus biogenesis protein PilM (NCBI ptt file)	0.0964037	0.0223051	0.0986966	0.197777	0.402108	0.131324	0.107325	0.0930278	0.172457	0.134267	-0.113828	0.0149947	0.0336785	0.110885	0.176804
199476	288762	TagModule_3447	downtag	198	H4	dn	40290004P08.x1_MR1_plate198_H4	edge	29	G7	139	SO_0281	type IV pilus biogenesis protein PilM (NCBI ptt file)	-0.0411272	0.0991278	0.0558305	-0.0326981	-0.0775661	0.0503854	-0.0120219	-0.0938128	0.117849	-0.0181082	-0.127035	0.102387	-0.109716	-0.0340345	-0.00414689
199476	288762	TagModule_3447	uptag	198	H4	up	40290004P08.x1_MR1_plate198_H4	edge	30	G10	139	SO_0281	type IV pilus biogenesis protein PilM (NCBI ptt file)	-0.286784	-0.334822	0.0434773	-0.618123	-0.788659	-0.263007	0.0666781	-0.0161334	-0.0752001	-0.0557344	-0.386969	0.0704106	-0.0740781	-0.322942	-0.00394971
199477	289829	TagModule_2752	downtag	173	H1	dn	40325122P01.x1_MR1_plate173_H1	good	20	G6	139	SO_0282	type IV pilus biogenesis protein PilN (NCBI ptt file)	0.0594252	-0.0916481	-0.0509009	-0.0721377	-0.024541	0.073159	0.0445441	-0.0786684	-0.0297914	-0.0596991	-0.00758184	0.0545637	0.0627818	0.00434022	0.0358264
199477	289829	TagModule_1733	uptag	145	G10	up	40325018N19.x1_MR1_mutant145_G10	edge	17	C10	139	SO_0282	type IV pilus biogenesis protein PilN (NCBI ptt file)	-0.173192	-0.179294	0.00153896	-0.423639	-0.744238	-0.0782039	-0.00117147	-0.215613	-0.0782699	-0.134662	-0.2391	0.043537	0.00346858	-0.142999	-0.11516
199477	289829	TagModule_3245	downtag	281	G1	dn	N01_MR1_plate281_G1	good	43	B11	139	SO_0282	type IV pilus biogenesis protein PilN (NCBI ptt file)	-0.0374365	-0.0381211	-0.109292	0.0645686	0.117423	0.04221	-0.0154836	-0.0130434	-0.045219	-0.0811345	-0.178126	0.042688	0.0163116	-0.208067	0.0108945
199477	289829	TagModule_2752	uptag	173	H1	up	40325122P01.x1_MR1_plate173_H1	good	21	C5	139	SO_0282	type IV pilus biogenesis protein PilN (NCBI ptt file)	0.277166	0.189238	0.029121	0.365331	0.381283	0.408952	0.108843	0.0650351	0.0537687	0.140339	0.331095	0.140057	0.267186	0.108657	-0.0182202
199478	290410	TagModule_1741	uptag	97	G12	up	40324829N23.x1_MR1_mutant97_G12	good	10	E7	139	SO_0283	type IV pilus biogenesis protein PilO (NCBI ptt file)	0.0500576	0.141756	0.140088	0.330718	0.178001	0.197194	-0.00253284	0.0865571	0.217767	0.225984	0.0950394	-0.0659643	-0.011134	0.0706692	0.1229
199478	290410	TagModule_1741	downtag	97	G12	dn	40324829N23.x1_MR1_mutant97_G12	good	10	C3	139	SO_0283	type IV pilus biogenesis protein PilO (NCBI ptt file)	-0.0160081	0.0757104	-0.0145727	-0.227858	-0.163567	-0.163057	0.0600268	0.0154778	-0.0703943	0.0560822	0.19951	-0.00398101	-0.22418	-0.0765992	-0.0124125
199479	291030	TagModule_0465	uptag	35	E9	up	40324355E09.x1_MR1_plate35_E9	good	27	B7	139	SO_0284	type IV pilus biogenesis protein PilP (NCBI ptt file)	-0.206498	-0.0751577	-0.231802	0.353838	0.550552	0.184672	0.0211522	0.354097	0.176677	0.0143274	-0.0836523	-0.0433347	-0.080802	-0.0752159	0.21699
199479	291030	TagModule_0943	downtag	74	F11	dn	40324818L22.x1_MR1_mutant74_F11	good	5	F5	139	SO_0284	type IV pilus biogenesis protein PilP (NCBI ptt file)	0.0713399	-0.0357541	-0.0165754	-0.0248883	-0.0265386	0.0806902	0.0244188	-0.0807422	0.0285128	-0.155651	-0.00501411	-0.0388854	-0.116223	0.0252601	0.0402695
199479	291030	TagModule_0465	downtag	35	E9	dn	40324355E09.x1_MR1_plate35_E9	good	26	B6	139	SO_0284	type IV pilus biogenesis protein PilP (NCBI ptt file)	0.106163	-0.0491535	-0.154264	0.011138	-0.0641121	-0.148135	-0.0468633	0.25321	-0.0780001	-0.230272	-0.360391	-0.216099	-0.458336	-0.276551	-0.0909182
199479	291030	TagModule_1466	uptag	83	D2	up	40324821G03.x1_MR1_mutant83_D2	good	7	E4	139	SO_0284	type IV pilus biogenesis protein PilP (NCBI ptt file)	0.0651982	0.0340344	-0.0205387	-0.0129092	0.302638	-0.0656105	0.0881024	-0.0291663	0.0548944	0.0132845	-0.0558834	0.0380606	-0.0345537	-0.0048933	-0.00950291
199480	291567	TagModule_1175	uptag	79	G4	up	40324820M07.x1_MR1_mutant79_G4	good	6	F12	139	SO_0285	type IV pilus biogenesis protein PilQ (NCBI ptt file)	0.0236057	-0.054969	0.0911936	-0.219874	-0.065291	-0.020184	0.106725	0.118915	-0.04892	0.0614476	0.079713	-0.027634	0.0948606	-0.299153	-0.095136
199480	291567	TagModule_2979	downtag	262	C4	dn	F08_MR1_plate262_C4	good	40	F8	139	SO_0285	type IV pilus biogenesis protein PilQ (NCBI ptt file)	-0.0116547	0.103179	0.067321	-0.0116877	0.00244012	0.0575098	0.042866	0.162206	0.0901374	0.0373267	-0.0304727	-0.0264959	-0.134774	0.00726235	0.0914649
199480	291567	TagModule_0681	downtag	259	H11	dn	O21_MR1_plate259_H11	good	40	D2	139	SO_0285	type IV pilus biogenesis protein PilQ (NCBI ptt file)	0.0496781	-0.0183708	-0.00281449	0.0153438	0.0376284	0.146289	0.087028	0.0164504	-0.0383192	-0.036336	-0.108997	0.0327702	0.155263	-0.178672	0.0516971
199481	293841	TagModule_0368	uptag	33	B8	up	40324353B08.x1_MR1_plate33_B8	edge	26	D10	139	SO_0286	shikimate kinase (NCBI ptt file)	-4.30887	-4.4507	-4.74089	-3.63502	-4.15828	-2.85901	-1.80777	-1.79823	-4.53808	-4.53621	-4.62731	-3.77434	-4.83263	-2.0777	-1.19024
199482	294362	TagModule_2789	downtag	175	A8	dn	40290007A15.x1_MR1_plate175_A8	good	27	A3	139	SO_0287	3-dehydroquinate synthase (NCBI ptt file)	-4.33709	-4.3828	-4.46209	-3.60355	-4.45723	-2.90774	-0.321783	-2.42808	-4.46335	-4.34409	-4.40866	-2.15757	-4.51497	-2.48602	-1.21877
199482	294362	TagModule_3167	uptag	190	G12	up	40290010N24.x1_MR1_plate190_G12	good	29	E1	139	SO_0287	3-dehydroquinate synthase (NCBI ptt file)	-4.31249	-4.21844	-4.38894	-3.75452	-4.23341	-2.97804	-0.465075	-2.64549	-4.21831	-4.42228	-4.34166	-3.61646	-4.43108	-2.2296	-1.54528
199483	295460	TagModule_2571	uptag	250	C5	up	40290141F10.x1_MR1_plate250_C5	good	39	H12	139	SO_0288	damX domain protein (NCBI ptt file)	-0.0760282	0.0141601	0.013212	0.189208	0.119777	0.298033	0.0561371	0.103372	-0.00747368	0.092911	-0.155972	-0.00920603	0.109681	-0.167635	0.157405
199483	295460	TagModule_1116	downtag	106	E10	dn	40324831J20.x1_MR1_mutant106_E10	good	11	F3	139	SO_0288	damX domain protein (NCBI ptt file)	-0.205274	-0.0502899	0.0397811	0.0727658	-0.0871318	0.110095	0.134198	-0.163014	-0.0213534	-0.0702375	-0.246679	0.0791496	0.32659	-0.443995	-0.940129
199485	297793	TagModule_0041	uptag	4	C5	up	40294022C05	good	23	C10	139	SO_0290	hypothetical protein (NCBI ptt file)	0.0232687	0.114449	0.0302174	0.0616612	0.11598	0.176888	0.0488638	0.113272	0.144582	0.00484469	0.11171	0.0229258	0.0840397	0.121051	0.0988912
199486	297978	TagModule_2213	uptag	119	C8	up	40324860E15.x1_MR1_mutant119_C8	good	13	C3	139	SO_0291	hypothetical protein (NCBI ptt file)	-0.155575	-0.277205	-0.265237	-0.16703	0.147919	0.0516681	-0.0298696	-0.178156	-0.327875	-0.246324	-0.555285	-0.17547	-0.0693185	-0.746248	-0.656711
199488	299283	TagModule_3540	uptag	246	C4	up	40290140F08.x1_MR1_plate246_C4	good	38	H5	139	SO_0293	phosphoglycolate phosphatase (NCBI ptt file)	-2.86033	-2.83094	-2.97157	-2.43367	-2.92033	-2.34525	-0.123869	0.0357011	0.771352	-2.77383	-3.15801	-2.54454	-2.85379	-2.01916	-1.44563
199490	301109	TagModule_4266	uptag	235	E7	up	40290068I13.x1_MR1_plate235_E7	good	36	F3	139	SO_0295	transcriptional regulator, LysR family (NCBI ptt file)	0.0549129	-0.184932	-0.0176245	0.0491942	-0.164179	-0.0163753	-0.0728787	-0.0598135	-0.0304664	-0.0444711	-0.182367	0.0461191	-0.0521249	0.0874917	0.179721
199491	302102	TagModule_2689	downtag	171	B12	dn	40325122C23.x1_MR1_plate171_B12	good	20	D1	139	SO_0296	integral membrane domain protein (NCBI ptt file)	0.0423705	-0.0306323	-0.0295839	0.109638	0.124025	0.18755	0.0187334	-0.0644233	-0.0174674	-0.0231513	0.223134	0.0846707	0.203604	0.216091	0.0569812
199491	302102	TagModule_0992	uptag	65	C3	up	40324816F05.x1_MR1_mutant65_C3	good	4	A12	139	SO_0296	integral membrane domain protein (NCBI ptt file)	0.0219656	-0.0558358	-0.0410711	-0.0903369	0.375586	0.109438	0.0142265	0.11694	0.000422743	0.0281526	0.169755	-0.0760139	-0.0683027	-0.0309519	0.0743977
199491	302102	TagModule_0992	downtag	65	C3	dn	40324816F05.x1_MR1_mutant65_C3	good	4	A9	139	SO_0296	integral membrane domain protein (NCBI ptt file)	0.0431024	0.0478956	0.0356525	0.304848	0.125075	0.331804	0.0100191	0.0262618	0.130686	-0.0419534	0.139567	0.00822405	0.285203	-0.0878372	0.0732588
199492	303044	TagModule_0167	downtag	16	B11	dn	40294266B11.x1_MR1_plate16_B11	good	23	E4	139	SO_0297	lipoprotein, putative (NCBI ptt file)	-0.243999	0.14741	-0.249217	0.0243569	0.000721035	-0.122902	-0.226524	-0.259195	0.0193451	0.103586	0.304163	0.0891281	-0.089572	-0.277659	-0.118518
199492	303044	TagModule_2351	downtag	132	H6	dn	40324911O12.x1_MR1_plate132_H6	good	14	F7	139	SO_0297	lipoprotein, putative (NCBI ptt file)	-0.113211	0.0516013	-0.224478	-0.146886	-0.00254159	-0.182793	-0.126271	-0.291833	-0.153997	-0.0122278	0.450886	0.0640741	-0.00273816	0.074924	0.0340235
199492	303044	TagModule_2339	uptag	132	D11	up	40324911G22.x1_MR1_plate132_D11	good	14	H8	139	SO_0297	lipoprotein, putative (NCBI ptt file)	0.529665	0.121005	0.0436778	-0.200918	0.605695	0.0618009	-0.0188152	-0.084871	-0.0423074	0.124407	0.280596	0.0753247	0.110273	0.60852	0.221327
199494	304307	TagModule_1469	downtag	82	A11	dn	40324820B22.x1_MR1_mutant82_A11	good	7	A8	139	SO_0299	conserved hypothetical protein TIGR00252 (NCBI ptt file)	0.0959676	0.0142509	0.028711	0.0660975	-0.02649	0.218989	-0.0274354	0.0503595	0.03284	0.0284064	0.753254	0.861545	0.261926	0.295658	0.173992
199495	304630	TagModule_3804	uptag	221	A9	up	40290103B17.x1_MR1_plate221_A9	edge	34	C3	139	SO_0300	lipoprotein, putative (NCBI ptt file)	-0.150044	-0.130283	-0.112916	-0.0230737	-0.368607	0.0536432	-0.222647	0.514118	-0.000539395	-0.0587288	-0.116601	-0.0360378	-0.124154	-0.00306148	-0.316618
199495	304630	TagModule_3804	downtag	221	A9	dn	40290103B17.x1_MR1_plate221_A9	edge	33	B9	139	SO_0300	lipoprotein, putative (NCBI ptt file)	-0.0693804	-0.0863808	-0.0155296	-0.061686	-0.258808	-0.0960442	-0.180461	0.564497	0.0772306	0.0430735	0.00630316	0.00472034	-0.0873715	0.11647	0.0256816
199496	306578	TagModule_2334	uptag	132	C5	up	40324911E10.x1_MR1_plate132_C5	edge	14	H7	139	SO_0301	hypothetical methyltransferase (NCBI ptt file)	-0.343012	-0.238869	-0.390535	0.128088	0.1166	0.0453425	-0.027399	0.0287742	-0.0373842	-0.270415	-0.306441	-0.0682103	0.0683767	-0.44831	-0.548452
199496	306578	TagModule_2569	downtag	166	C11	dn	40325120F22.x1_MR1_plate166_C11	good	19	E8	139	SO_0301	hypothetical methyltransferase (NCBI ptt file)	-0.0209716	-0.300175	-0.289813	-0.0648048	-0.0539319	-0.20055	-0.0972376	0.125419	0.0300734	-0.444864	-1.03655	-0.265232	-0.656362	-0.165101	-0.228707
199496	306578	TagModule_2334	downtag	132	C5	dn	40324911E10.x1_MR1_plate132_C5	edge	14	E7	139	SO_0301	hypothetical methyltransferase (NCBI ptt file)	0.0904137	-0.0587234	-0.210032	-0.0300066	-0.0480752	0.0450521	0.0853648	0.204089	0.0859783	-0.178482	-0.393993	-0.164064	-0.369295	-0.135492	-0.0960905
199497	307975	TagModule_2499	downtag	163	A1	dn	40325120A01.x1_MR1_plate163_A1	good	19	A4	139	SO_0302	hypothetical protein (NCBI ptt file)	-0.0242385	0.0577825	0.0358804	-0.0278883	-0.0569894	0.0265046	-0.0506151	0.0833841	0.0374056	-0.0199167	-0.305128	-0.116797	-0.213308	-0.000796188	0.032332
199497	307975	TagModule_2420	uptag	159	F3	up	40325119K05.x1_MR1_plate159_F3	good	18	H4	139	SO_0302	hypothetical protein (NCBI ptt file)	-0.0817991	0.0453141	-0.0200694	-0.138901	0.446739	0.0275174	0.0441738	0.139528	0.0153495	0.0211343	0.233745	0.0189997	0.092109	-0.260948	0.0393874
199497	307975	TagModule_2499	uptag	163	A1	up	40325120A01.x1_MR1_plate163_A1	good	19	E1	139	SO_0302	hypothetical protein (NCBI ptt file)	0.0814689	-0.0175618	-0.0596371	0.0415874	-0.113425	0.181968	-0.0726096	0.00782544	-0.000743233	-0.186544	-0.105892	-0.0645061	0.0667622	-0.00301516	0.033807
199497	307975	TagModule_2420	downtag	159	F3	dn	40325119K05.x1_MR1_plate159_F3	good	18	D6	139	SO_0302	hypothetical protein (NCBI ptt file)	0.122134	0.0569574	0.00270457	-0.112884	0.0673057	0.0100731	0.0669211	-0.00446531	-0.122884	0.0117769	0.0537189	-0.0737307	-0.124969	0.000354973	0.0680731
199499	309390	TagModule_3409	downtag	197	B1	dn	40290004D01.x1_MR1_plate197_B1	good	29	D11	139	SO_0304	hypothetical endonuclease (NCBI ptt file)	0.218684	0.197078	-0.256081	-0.267001	-0.0172521	-0.0709084	0.0866985	-0.0904652	-0.232292	0.113572	0.266339	0.118789	-0.236672	-0.166259	-0.22154
199499	309390	TagModule_3860	uptag	286	A6	up	B12_MR1_plate286_A6	good	45	A9	139	SO_0304	hypothetical endonuclease (NCBI ptt file)	-0.0876574	0.0767388	-0.0472234	0.196988	-0.325375	0.323027	0.0363014	0.101057	-0.0319892	0.08236	0.430332	0.0240404	0.299592	-0.575603	-0.255536
199499	309390	TagModule_0814	downtag	63	C4	dn	40324816E07.x1_MR1_mutant63_C4	edge	3	F11	139	SO_0304	hypothetical endonuclease (NCBI ptt file)	0.0543858	-0.0342947	0.0440981	0.0957621	0.0457119	0.0889377	-0.0165421	0.0465752	0.0575179	0.0489456	0.00219512	-0.0133539	-0.0574458	-0.0355679	-0.0169758
199499	309390	TagModule_3723	downtag	218	D11	dn	40290102H22.x1_MR1_plate218_D11	edge	32	G7	139	SO_0304	hypothetical endonuclease (NCBI ptt file)	0.111315	0.0878009	-0.120282	0.000589436	-0.0288078	0.174627	0.0162406	-0.0934505	-0.217649	-0.158551	-0.041991	0.0192164	0.0812474	0.0423568	0.00728817
199501	311176	TagModule_2804	downtag	175	G8	dn	40290007M15.x1_MR1_plate175_G8	good	27	B1	139	SO_0306	hypothetical protein (NCBI ptt file)	0.128413	0.0137629	0.040572	0.311542	0.177259	0.284838	-0.0243396	-0.0558708	0.101782	-0.0985664	-0.00275691	0.0207738	0.0820657	-0.128303	0.13502
199501	311176	TagModule_2804	uptag	175	G8	up	40290007M15.x1_MR1_plate175_G8	good	28	B2	139	SO_0306	hypothetical protein (NCBI ptt file)	0.115124	0.0963399	-0.0653245	0.295046	0.163611	0.173575	0.0217405	-0.084031	0.0564637	-0.155197	-0.172867	-0.0124741	-0.0235409	-0.0324938	0.06247
199503	312988	TagModule_3901	downtag	242	G10	dn	40290136N20.x1_MR1_plate242_G10	good	36	H1	139	SO_0308	conserved hypothetical protein (NCBI ptt file)	0.0504117	-0.131222	0.0209859	0.00894702	0.00138741	-0.0907177	0.025548	-0.00338242	0.0172163	-0.0681555	0.0875758	-0.0515025	0.153508	0.0997879	0.0686265
199503	312988	TagModule_0289	uptag	27	E1	up	40324347E01.x1_MR1_plate27_E1	edge	25	G6	139	SO_0308	conserved hypothetical protein (NCBI ptt file)	0.0465921	0.149456	0.0750124	0.0663143	0.22632	0.231866	-0.0195517	0.147199	0.177539	0.166604	0.187567	-0.107594	0.0175281	0.164279	0.110779
199503	312988	TagModule_0598	downtag	47	C5	dn	40324654E09.x1_MR1_plate47_C5	good	2	B2	139	SO_0308	conserved hypothetical protein (NCBI ptt file)	0.169336	0.226987	-0.122583	-0.0266725	0.0911026	0.189572	-0.0246904	-0.0711732	-0.114265	-0.0349729	0.290953	0.093036	-0.211851	-0.158911	-0.130419
199503	312988	TagModule_0289	downtag	27	E1	dn	40324347E01.x1_MR1_plate27_E1	edge	24	G7	139	SO_0308	conserved hypothetical protein (NCBI ptt file)	0.177388	0.0464888	0.0312808	-0.102137	0.0566458	-0.0731503	-0.0243105	0.0305821	-0.032347	-0.025367	0.328016	-0.130222	-0.187548	0.190439	0.0158931
199503	312988	TagModule_2652	uptag	277	H11	up	P21_MR1_plate277_H11	good	43	H11	139	SO_0308	conserved hypothetical protein (NCBI ptt file)	0.0369597	-0.138823	-0.0199696	-0.216391	0.0506198	-0.101144	0.0566729	0.0307612	0.00248197	-0.154753	-0.104003	-0.0921456	-0.148289	-0.230657	0.0564144
199503	312988	TagModule_2149	downtag	140	F2	dn	40324913K04.x1_MR1_plate140_F2	edge	15	H9	139	SO_0308	conserved hypothetical protein (NCBI ptt file)	0.199228	0.0268496	-0.133152	-0.425979	-0.114922	-0.13739	-0.0111891	-0.0585209	-0.341724	0.0262197	0.200797	-0.0905165	-0.220747	0.0715674	-0.0650035
199504	314364	TagModule_2068	downtag	137	A11	dn	40324912B21.x1_MR1_plate137_A11	edge	15	C10	139	SO_0309	conserved hypothetical protein (NCBI ptt file)	0.0667934	-0.0394356	-0.00472045	-0.151435	-0.132144	0.0681854	-0.0305929	-0.0789204	-0.0146149	0.0134071	-0.115184	-0.163687	-0.0186184	0.0100821	-0.0993925
199504	314364	TagModule_0883	uptag	239	D2	up	40290136G03.x1_MR1_plate239_D2	edge	37	A8	139	SO_0309	conserved hypothetical protein (NCBI ptt file)	0.11498	0.0251168	-0.0582991	-0.00937978	-0.110485	0.0872235	-0.0438428	-0.0115399	-0.0694513	-0.0505906	-0.0847824	-0.00976383	-0.0326459	-0.201489	-0.0755983
199506	314976	TagModule_4013	downtag	284	D9	dn	G18_MR1_plate284_D9	edge	43	E9	139	SO_0311	hypothetical Fe-S oxidoreductase (NCBI ptt file)	-0.107737	-0.0295852	0.0549678	-0.0124904	-0.0838695	-0.0145666	-0.0489208	0.12623	0.12261	-0.111923	-0.0734548	-0.119804	-0.0617914	-0.0525607	0.148898
199506	314976	TagModule_2892	downtag	271	E9	dn	I17_MR1_plate271_E9	good	41	H8	139	SO_0311	hypothetical Fe-S oxidoreductase (NCBI ptt file)	-0.0193246	0.00346514	-0.0315957	-0.104149	-0.0540838	-0.0521435	0.0515558	0.0844232	-0.0258635	0.0199295	0.0603961	-0.0608439	-0.0428423	-0.147345	0.0709009
199506	314976	TagModule_3927	downtag	214	E1	dn	40290101J02.x1_MR1_plate214_E1	good	32	C2	139	SO_0311	hypothetical Fe-S oxidoreductase (NCBI ptt file)	-0.0379646	0.0552437	0.096081	0.251716	0.160521	0.255822	-0.0120543	0.103384	0.249274	-0.0422587	-0.111372	-0.0653364	0.10607	-0.0921958	0.120644
199507	317544	TagModule_0901	uptag	69	E1	up	40324817J01.x1_MR1_mutant69_E1	good	4	G5	139	SO_0312	outer membrane porin, putative (NCBI ptt file)	0.0592152	0.102174	-0.0162422	0.0220501	0.0252038	0.0810253	0.0503778	0.167885	0.0679523	0.0351454	0.143428	-0.041982	-0.116292	-0.608768	0.0114508
199507	317544	TagModule_0901	downtag	69	E1	dn	40324817J01.x1_MR1_mutant69_E1	good	4	F9	139	SO_0312	outer membrane porin, putative (NCBI ptt file)	-0.0575402	-0.0906097	-0.00940863	0.0839448	-0.0155906	0.150928	-0.00355884	0.0364775	0.0719978	-0.0651119	0.0109775	-0.0209153	0.199553	-0.487944	0.0683451
199508	318823	TagModule_1997	uptag	130	A12	up	40324910B24.x1_MR1_plate130_A12	edge	14	E3	139	SO_0313	putrescine-ornithine antiporter (NCBI ptt file)	0.0528133	0.129953	0.0226819	0.146288	0.126415	0.0479678	0.0550178	0.139981	0.0872946	0.260623	0.126473	-0.0664414	-0.034255	0.208315	0.0578064
199509	320226	TagModule_3600	uptag	283	E8	up	I15_MR1_plate283_E8	good	44	F5	139	SO_0314	ornithine decarboxylase, inducible (NCBI ptt file)	0.149844	0.0693163	0.107043	-0.102838	0.324802	0.188138	-0.00194401	-0.070137	-0.175078	-0.0331359	0.132032	-0.0180731	0.131415	0.385234	0.91607
199509	320226	TagModule_3600	downtag	283	E8	dn	I15_MR1_plate283_E8	good	43	D8	139	SO_0314	ornithine decarboxylase, inducible (NCBI ptt file)	0.0889207	0.180387	0.315631	-0.0628859	0.132193	0.343853	-0.0206608	-0.0571244	-0.163059	0.0692079	0.265138	-0.0328179	0.34747	0.344829	0.951026
199509	320226	TagModule_0558	uptag	42	A1	up	40324652B02.x1_MR1_plate42_A1	edge	1	D7	139	SO_0314	ornithine decarboxylase, inducible (NCBI ptt file)	0.180335	0.202897	0.304617	0.224387	0.542314	0.502873	0.0350344	-0.0415601	0.00535059	-0.192587	0.124133	0.0294872	0.299613	0.00709394	1.16525
199509	320226	TagModule_0878	uptag	69	F10	up	40324817L19.x1_MR1_mutant69_F10	good	4	G8	139	SO_0314	ornithine decarboxylase, inducible (NCBI ptt file)	0.212517	0.155582	0.203122	0.117908	0.829852	0.464587	0.012669	0.0162538	-0.123478	-0.00878156	0.195817	-0.0277536	0.337827	0.284359	1.18863
199509	320226	TagModule_0878	downtag	69	F10	dn	40324817L19.x1_MR1_mutant69_F10	good	4	F12	139	SO_0314	ornithine decarboxylase, inducible (NCBI ptt file)	0.127417	0.275132	0.207237	-0.107574	0.118671	0.0210761	0.0735785	0.0595673	-0.205946	0.186779	0.389961	-0.152334	0.0954415	0.222197	0.548928
199511	323353	TagModule_0117	uptag	12	D9	up	40294161D09	good	24	A8	139	SO_0316	hypothetical phosphatidylethanolamine-binding protein (NCBI ptt file)	0.097691	-0.147522	-0.0257502	-0.414753	0.0150237	-0.185708	0.107882	0.0899723	-0.159901	-0.221763	-0.132339	-0.073863	-0.0253604	-0.0139746	0.0211279
199511	323353	TagModule_2631	uptag	261	H3	up	P05_MR1_plate261_H3	edge	41	G2	139	SO_0316	hypothetical phosphatidylethanolamine-binding protein (NCBI ptt file)	0.0630484	0.023084	-0.105466	0.246866	0.241491	0.237456	0.0122343	-0.013004	0.07361	-0.0442975	-0.260932	-0.0200713	0.0340133	-0.174155	-0.0172852
199511	323353	TagModule_0117	downtag	12	D9	dn	40294161D09	good	23	A7	139	SO_0316	hypothetical phosphatidylethanolamine-binding protein (NCBI ptt file)	-0.106572	0.0165328	0.044247	0.183468	0.143698	0.132695	0.0337645	0.182393	0.100067	-0.00340034	-0.0530822	-0.0324142	0.170677	-0.203059	0.0452354
199511	323353	TagModule_2631	downtag	261	H3	dn	P05_MR1_plate261_H3	edge	40	F2	139	SO_0316	hypothetical phosphatidylethanolamine-binding protein (NCBI ptt file)	-0.128987	-0.148614	0.169674	0.139942	-0.0265534	0.109773	0.0817045	0.0973167	0.291552	0.0105721	-0.294585	-0.0228812	-0.0945596	-0.0689775	0.055178
199512	323850	TagModule_3728	downtag	218	C3	dn	40290102F06.x1_MR1_plate218_C3	good	32	G5	139	SO_0317	transcriptional regulator, AraC/XylS family (NCBI ptt file)	0.0885235	0.0430436	0.0451066	0.289616	0.119975	0.220281	-0.00943706	0.0592261	0.218271	-0.0642186	-0.106276	-0.0176649	0.143883	0.0515156	0.144569
199512	323850	TagModule_2229	downtag	120	H2	dn	40324860O04.x1_MR1_mutant120_H2	edge	13	A5	139	SO_0317	transcriptional regulator, AraC/XylS family (NCBI ptt file)	0.103157	0.063293	0.140489	0.0438801	0.0333737	0.0531738	0.0534225	0.0333095	-0.0585093	0.0160537	0.0462034	-0.0160651	0.236308	-0.0591962	0.00732564
199512	323850	TagModule_3208	uptag	265	C10	up	F19_MR1_plate265_C10	good	42	B6	139	SO_0317	transcriptional regulator, AraC/XylS family (NCBI ptt file)	-0.0143842	-0.137752	-0.0513788	-0.153879	-1.00904	-0.0927217	0.00469139	-0.104022	-0.147014	-0.119848	-0.395799	-0.0908425	-0.089965	-0.247244	-0.0481256
199513	324640	TagModule_2326	downtag	131	G11	dn	40324911M21.x1_MR1_plate131_G11	good	14	D9	139	SO_0318	conserved hypothetical protein (NCBI ptt file)	0.0753203	-0.00247584	-0.103882	-0.0532701	-0.125665	-0.0630949	-0.0277292	-0.0657511	-0.177772	-0.0887819	-0.092799	-0.0922856	-0.148262	-0.121378	0.0614863
199513	324640	TagModule_1567	downtag	95	A1	dn	40324829A01.x1_MR1_mutant95_A1	good	9	F1	139	SO_0318	conserved hypothetical protein (NCBI ptt file)	-0.11784	-0.108934	-0.01339	0.19859	-0.178647	0.147924	-0.0175196	0.0485247	0.110663	-0.0624164	-0.119568	-0.141376	0.0761895	0.0785187	0.115377
199513	324640	TagModule_1567	uptag	95	A1	up	40324829A01.x1_MR1_mutant95_A1	good	9	H1	139	SO_0318	conserved hypothetical protein (NCBI ptt file)	0.00421854	0.00809914	-0.015984	0.17099	-0.180479	0.0972319	-0.0137781	0.0375608	0.0620576	0.0412557	0.00502578	-0.128219	0.0140987	0.0580295	-0.114459
199514	325226	TagModule_2463	downtag	263	C3	dn	E05_MR1_plate263_C3	edge	40	G9	139	SO_0319	conserved domain protein (NCBI ptt file)	-0.0953893	0.157537	0.120215	0.107273	-0.121685	0.0644861	-0.0107058	0.29015	0.0277925	-0.0183686	0.0844949	-0.13739	-0.178019	-0.0616581	0.0607161
199514	325226	TagModule_4159	downtag	223	B11	dn	40290096C21.x1_MR1_plate223_B11	edge	33	E6	139	SO_0319	conserved domain protein (NCBI ptt file)	0.063354	0.0540211	0.0780898	0.10885	0.0149326	0.0682502	0.0104005	0.387755	0.138644	0.0753046	-0.026804	-0.06667	-0.033109	-0.100085	0.0484932
199514	325226	TagModule_2463	uptag	263	C3	up	E05_MR1_plate263_C3	edge	41	H7	139	SO_0319	conserved domain protein (NCBI ptt file)	0.0848251	-0.0300645	-0.0276787	0.471746	0.118935	0.272258	-0.00485094	0.202333	0.223399	0.119527	-0.0407229	-0.0715391	0.00518659	0.0543052	0.174845
199514	325226	TagModule_4302	downtag	237	C5	dn	40290068F09.x1_MR1_plate237_C5	good	35	G5	139	SO_0319	conserved domain protein (NCBI ptt file)	-0.0653544	-0.227517	-0.0741971	-0.0696749	-0.109346	0.00401989	-0.0119908	0.267133	0.0166778	-0.131775	-0.229329	-0.101045	-0.0557114	-0.100126	-0.0288307
199515	326595	TagModule_0679	downtag	151	B4	dn	40325020C07.x1_MR1_mutant151_B4	good	17	D3	139	SO_0320	conserved domain protein (NCBI ptt file)	-0.322304	0.00301467	-0.26846	0.200558	0.085386	0.267644	-0.0723454	-0.331911	-0.013583	-0.238035	0.0570034	-0.303585	-0.0792967	-0.0835648	0.216758
199515	326595	TagModule_0830	uptag	73	H1	up	40324818P01.x1_MR1_mutant73_H1	good	5	F1	139	SO_0320	conserved domain protein (NCBI ptt file)	0.0836044	-0.133094	-0.175018	-0.208498	-0.533705	0.05882	0.000734799	-0.259391	0.0688175	-0.147314	0.0395129	-0.185235	-0.30409	0.2838	0.142819
199515	326595	TagModule_1264	downtag	80	G4	dn	40324820M08.x1_MR1_mutant80_G4	good	6	G9	139	SO_0320	conserved domain protein (NCBI ptt file)	-0.390844	-0.117084	-0.221496	0.0152375	-0.160136	0.0747913	-0.0177511	-0.30609	0.123977	-0.0503432	0.132896	-0.174018	-0.237025	-0.0252225	0.0984476
199515	326595	TagModule_1264	uptag	80	G4	up	40324820M08.x1_MR1_mutant80_G4	good	6	H8	139	SO_0320	conserved domain protein (NCBI ptt file)	0.148033	0.108211	-0.0781701	-0.126929	-1.02322	0.0234308	-0.0372011	-0.175499	0.0686388	-0.0753215	-0.0211958	-0.334425	-0.309131	0.141632	0.111177
199515	326595	TagModule_0679	uptag	151	B4	up	40325020C07.x1_MR1_mutant151_B4	good	17	H2	139	SO_0320	conserved domain protein (NCBI ptt file)	0.103775	-0.00969141	-0.0747024	0.00382343	0.0642581	0.0849456	-0.04425	0.0414502	0.21379	-0.00734951	0.0984378	-0.273721	-0.21604	0.202475	0.376661
199517	328401	TagModule_2918	uptag	240	F12	up	40290136K24.x1_MR1_plate240_F12	good	37	D4	139	SO_0322	hypothetical protein (NCBI ptt file)	0.0407832	-0.0927832	-0.108978	-0.227034	0.246557	-0.16666	0.0396319	-0.0527426	-0.0970348	-0.0918948	-0.0747603	-0.00124402	-0.0146978	-0.0902689	-0.0363312
199517	328401	TagModule_3471	downtag	199	G6	dn	40290047M11.x1_MR1_plate199_G6	good	29	H11	139	SO_0322	hypothetical protein (NCBI ptt file)	0.0679639	0.266174	-0.0100772	-0.0753637	0.0636303	0.0169819	-0.0513358	0.0156776	-0.0845662	0.0626439	-0.0487556	-0.0594395	-0.4188	0.0371068	0.00893406
199517	328401	TagModule_3471	uptag	199	G6	up	40290047M11.x1_MR1_plate199_G6	good	30	H11	139	SO_0322	hypothetical protein (NCBI ptt file)	-0.169277	0.0839958	0.00899841	0.281803	0.282914	0.23048	0.0758413	0.0598907	0.176411	0.104802	-0.0378242	0.0155362	0.048671	-0.145153	-0.0943197
199518	329121	TagModule_3500	downtag	283	C11	dn	E21_MR1_plate283_C11	good	43	D4	139	SO_0323	hypothetical protein (NCBI ptt file)	-0.00177165	0.0555696	-0.0325628	0.101902	0.00107062	0.0259609	-0.0349366	0.0197886	0.0589446	0.00345084	0.0180462	-0.0990279	-0.231714	0.0165777	0.0858729
199518	329121	TagModule_2179	uptag	141	F9	up	40324913L17.x1_MR1_plate141_F9	good	16	F2	139	SO_0323	hypothetical protein (NCBI ptt file)	0.107704	-0.0723233	-0.132041	0.19365	0.284358	0.253789	-0.00481121	-0.00387482	-0.0496213	-0.0172293	0.0713521	0.0127322	0.0513716	-0.0854623	-0.132632
199519	330108	TagModule_2219	downtag	119	C1	dn	40324860E01.x1_MR1_mutant119_C1	good	12	G10	139	SO_0324	conserved hypothetical protein (NCBI ptt file)	0.0453393	0.04446	-0.0312424	-0.0589055	-0.058464	0.0107825	0.0259175	-0.0182174	-0.0221396	-0.109596	-0.189988	-0.0663988	-0.124499	0.0419868	-0.0032791
199520	330614	TagModule_4090	uptag	228	B7	up	40290129C14.x1_MR1_plate228_B7	good	35	C7	139	SO_0325	dsrE-related protein (NCBI ptt file)	0.235171	-0.024945	-0.166896	0.00670591	0.138937	0.359593	-0.0300874	-0.187526	-0.069144	-0.00959991	0.0259521	0.173336	0.14439	-0.18587	-0.11649
199521	331225	TagModule_2934	uptag	181	C10	up	40290008F19.x1_MR1_plate181_C10	good	28	H8	139	SO_0326	hypothetical protein (NCBI ptt file)	-0.111609	0.0068547	-0.0258885	0.568819	0.533995	0.399552	0.038904	0.183947	0.148762	0.175329	0.176893	0.0336077	0.175564	0.252276	0.277649
199524	332478	TagModule_4273	downtag	268	B9	dn	C18_MR1_plate268_B9	good	41	D3	139	SO_0329	hypothetical protein (NCBI ptt file)	-0.16827	-0.182112	0.00469784	0.432446	-0.243992	0.263094	0.0356672	0.0838148	0.433027	-0.168599	-0.169883	0.0316354	-0.0758747	-0.233031	0.0244411
199524	332478	TagModule_4273	uptag	268	B9	up	C18_MR1_plate268_B9	good	42	F2	139	SO_0329	hypothetical protein (NCBI ptt file)	-0.0131066	0.0283481	-0.0428964	-0.151646	-0.292988	0.0390489	0.0354309	0.04874	-0.0331763	-0.215749	-0.155682	-0.160319	-0.203265	0.0253911	-0.0930355
199525	332721	TagModule_3413	uptag	197	B5	up	40290004D09.x1_MR1_plate197_B5	good	30	E3	139	SO_0330	conserved hypothetical protein (NCBI ptt file)	-0.169353	-0.386895	0.0742996	-0.269165	0.10386	0.00319431	0.0494234	0.10947	0.167912	-0.143451	-0.222411	0.0944997	-0.0519115	0.0338054	0.172693
199525	332721	TagModule_2826	downtag	176	H1	dn	40290007O02.x1_MR1_plate176_H1	edge	27	C3	139	SO_0330	conserved hypothetical protein (NCBI ptt file)	-0.0199947	-0.200391	-0.332615	-0.350869	-0.271144	-0.293967	0.0416733	0.0223884	-0.0650459	-0.238757	-0.82572	-0.0931722	-0.804127	-0.326962	-0.0973681
199526	334175	TagModule_4217	uptag	225	E1	up	40290096J01.x1_MR1_plate225_E1	edge	34	G11	139	SO_0331	conserved hypothetical protein (NCBI ptt file)	-0.184574	-0.354629	-0.248464	-0.382403	-0.683082	-0.134242	0.0153219	0.0115289	-0.118993	-0.298642	-0.414275	-0.0408964	-0.0425408	-0.42104	-0.353523
199526	334175	TagModule_0833	downtag	260	C9	dn	E18_MR1_plate260_C9	good	40	D4	139	SO_0331	conserved hypothetical protein (NCBI ptt file)	-0.120222	-0.197066	-0.155601	-0.101097	-0.159111	0.066553	-0.045793	-0.143164	-0.0713601	-0.129752	-0.108408	-0.00467866	0.0302566	0.0567286	0.0587795
199526	334175	TagModule_3806	downtag	221	G7	dn	40290103N13.x1_MR1_plate221_G7	good	33	C10	139	SO_0331	conserved hypothetical protein (NCBI ptt file)	0.0135711	-0.150429	0.0819341	0.11042	0.0126834	0.120512	0.027839	0.0340119	0.115214	-0.0464066	0.0636151	0.00252947	0.0737272	0.0981828	0.0975806
199527	334521	TagModule_2394	downtag	250	B4	dn	40290141D08.x1_MR1_plate250_B4	edge	38	G10	139	SO_0332	hypothetical kinase (NCBI ptt file)	0.0158674	-0.108454	-0.0231031	-0.141112	-0.0588712	0.025044	0.0603	0.0392516	-0.00944962	0.0491195	0.0170857	-0.00649665	-0.0289905	0.0815918	0.0604938
199527	334521	TagModule_0447	uptag	45	B11	up	40324653D21.x1_MR1_plate45_B11	edge	1	H3	139	SO_0332	hypothetical kinase (NCBI ptt file)	0.0978253	-0.0935235	-0.120335	0.147849	-0.225766	0.0557073	-0.0934135	0.0408618	0.0510411	-0.0522875	-0.10735	0.00790704	-0.0795907	-0.0933012	-0.200699
199527	334521	TagModule_0447	downtag	45	B11	dn	40324653D21.x1_MR1_plate45_B11	edge	1	G9	139	SO_0332	hypothetical kinase (NCBI ptt file)	0.0525076	-0.0833146	-0.156533	-0.172121	-0.188753	-0.192639	-0.00222605	-0.0278081	-0.0882733	-0.0347338	-0.111362	-0.0451734	-0.276013	0.00666299	-0.11495
199527	334521	TagModule_2394	uptag	250	B4	up	40290141D08.x1_MR1_plate250_B4	edge	39	H8	139	SO_0332	hypothetical kinase (NCBI ptt file)	-0.0779274	-0.229522	0.0724118	-0.221074	-0.0845676	-0.134919	0.115227	0.0269985	-0.212871	-0.146725	-0.0214354	0.0862465	-0.0637329	-0.559127	-0.161014
199528	335685	TagModule_2294	uptag	126	A2	up	40324861B04.x1_MR1_mutant126_A2	good	14	A5	139	SO_0333	thiol:disulfide interchange protein DsbA (NCBI ptt file)	0.281742	0.0889823	0.0449961	0.00629996	0.402	0.114967	-0.034909	-0.151348	0.152831	0.0663804	0.304249	0.0290612	0.0583755	-0.366524	-1.10884
199531	337352	TagModule_3143	uptag	189	G7	up	40290010N13.x1_MR1_plate189_G7	good	29	D4	139	SO_0336	hypothetical Na+/H+ antiporter (NCBI ptt file)	0.148356	0.0933667	0.0912288	0.437265	-0.179632	0.32381	0.0540511	0.0409889	0.262011	0.288173	-0.102756	-0.107753	0.0951995	-0.140262	-0.0139346
199531	337352	TagModule_1458	uptag	83	B6	up	40324821C11.x1_MR1_mutant83_B6	good	7	D10	139	SO_0336	hypothetical Na+/H+ antiporter (NCBI ptt file)	-0.0877785	0.0285748	0.0341576	0.372089	0.261758	0.0900342	0.0321538	0.076188	0.145322	-0.161217	0.00567156	-0.0570343	-0.0606052	0.130311	0.204266
199531	337352	TagModule_1458	downtag	83	B6	dn	40324821C11.x1_MR1_mutant83_B6	good	7	C8	139	SO_0336	hypothetical Na+/H+ antiporter (NCBI ptt file)	-0.0310769	-0.189593	-0.102306	-0.190559	-0.0932056	-0.0501182	-0.0405791	-0.0266169	-0.050288	-0.160173	-0.131961	-0.057848	-0.0877126	0.0932805	0.164234
199532	338932	TagModule_1140	downtag	99	D2	dn	40324830G03.x1_MR1_mutant99_D2	good	10	E1	139	SO_0337	hypothetical translation initiation inhibitor, yjgF family (NCBI ptt file)	0.0122565	0.00736452	-0.0552997	0.0110986	-0.0357218	0.0650066	0.0217656	-0.0363946	-0.022263	-0.134426	-0.338801	-0.00409453	-0.152284	-0.0295707	0.0240474
199533	339476	TagModule_2298	uptag	126	C8	up	40324861F16.x1_MR1_mutant126_C8	good	14	A10	139	SO_0338	hypothetical protein (NCBI ptt file)	-0.0483142	-0.159234	-0.0293729	-0.10692	-0.141957	-0.151156	0.133203	0.113062	-0.0453465	0.00655065	0.120034	0.081282	0.102821	-0.453834	-0.2102
199535	340328	TagModule_2354	uptag	133	D8	up	40324911H15.x1_MR1_plate133_D8	good	15	B1	139	SO_0340	branched-chain amino acid aminotransferase (NCBI ptt file)	-3.93022	-2.05811	-2.1896	-0.747223	-4.25991	-1.69309	-0.000108808	-0.153592	0.0221069	-3.60147	-2.90868	-0.735269	-2.60757	-2.86978	-1.3853
199536	341460	TagModule_1280	uptag	80	G10	up	40324820M20.x1_MR1_mutant80_G10	good	6	H6	139	SO_0341	sensory box protein (NCBI ptt file)	0.0157656	0.219785	0.0529863	0.215987	-0.0818017	0.346538	-0.00823073	0.135376	0.115309	0.123408	0.0746378	0.0731686	-0.0265533	-0.264067	0.0118951
199536	341460	TagModule_1280	downtag	80	G10	dn	40324820M20.x1_MR1_mutant80_G10	good	6	G7	139	SO_0341	sensory box protein (NCBI ptt file)	0.0109742	0.067853	-0.0334685	0.0833943	-0.0531919	0.122264	-0.0807562	-0.0604171	0.09494	0.0316601	0.264064	0.0339084	-0.0650096	0.0079013	-0.0196779
199537	346264	TagModule_1918	downtag	58	H2	dn	40294783P04.x1_MR1_plate58_H2	good	3	F1	139	SO_0342	conserved hypothetical protein (NCBI ptt file)	-3.11061	-1.63602	-0.470143	-1.11746	-4.0731	-2.1189	-0.121477	-2.45886	-3.18603	-0.206988	-0.542834	-0.182484	-0.749942	-1.93943	-0.939487
199537	346264	TagModule_2659	downtag	169	F3	dn	40325121L05.x1_MR1_plate169_F3	good	20	A12	139	SO_0342	conserved hypothetical protein (NCBI ptt file)	-3.21854	-1.61461	-0.611134	-1.27109	-4.65742	-2.17938	-0.143333	-2.94987	-4.03609	-0.1128	-0.611474	-0.285756	-0.796195	-1.94621	-0.882066
199538	347544	TagModule_2811	downtag	176	D12	dn	40290007G24.x1_MR1_plate176_D12	good	27	B7	139	SO_0343	aconitate hydratase 1 (NCBI ptt file)	-3.43435	-2.18199	-0.627041	-1.25851	-4.60323	-3.18847	-0.0757133	-3.11007	-3.9861	-0.457334	-0.628965	-0.156158	-1.19165	-2.01366	-0.968673
199538	347544	TagModule_2811	uptag	176	D12	up	40290007G24.x1_MR1_plate176_D12	good	28	B9	139	SO_0343	aconitate hydratase 1 (NCBI ptt file)	-3.57906	-2.1807	-0.30565	-1.02972	-3.63961	-2.48202	-0.143894	-2.76124	-3.29802	-0.0131048	-3.1053	0.0364234	-0.895567	-1.80104	-0.874385
199538	347544	TagModule_2342	uptag	132	G10	up	40324911M20.x1_MR1_plate132_G10	good	15	A2	139	SO_0343	aconitate hydratase 1 (NCBI ptt file)	-3.18043	-2.21701	-0.297899	-0.839784	-3.95878	-2.36858	-0.0487269	-2.86984	-3.07625	-0.0598604	-3.36015	-0.0121797	-0.886314	-2.35796	-1.03156
199538	347544	TagModule_2342	downtag	132	G10	dn	40324911M20.x1_MR1_plate132_G10	good	14	F3	139	SO_0343	aconitate hydratase 1 (NCBI ptt file)	-3.08088	-2.13716	-0.544236	-1.08271	-4.08769	-3.02777	-0.0870268	-2.71142	-3.23811	-0.437324	-1.14972	-0.0445814	-1.14098	-1.96546	-1.01464
199539	350228	TagModule_4256	downtag	226	C11	dn	40290096F22.x1_MR1_plate226_C11	good	33	H3	139	SO_0344	methylcitrate synthase (NCBI ptt file)	0.310064	0.193898	0.167036	-0.151966	0.683415	-0.209335	-0.0594611	-0.100449	-0.535877	-0.0226017	0.292419	-0.0664304	0.0802831	0.260055	-0.170128
199539	350228	TagModule_0049	uptag	7	C1	up	40294083C01	good	47	A11	139	SO_0344	methylcitrate synthase (NCBI ptt file)	0.213411	0.12423	0.168694	0.201701	0.821701	0.177208	-0.025832	0.0320944	-0.244859	0.241159	0.0921606	0.0865208	0.202974	0.549755	0.195143
199539	350228	TagModule_1477	downtag	82	G12	dn	40324820N24.x1_MR1_mutant82_G12	good	7	C1	139	SO_0344	methylcitrate synthase (NCBI ptt file)	0.158827	0.10654	0.226456	-0.202473	0.591484	-0.257154	-0.0342322	-0.153533	-0.5795	-0.0210035	0.275571	0.0866387	0.332104	0.332291	-0.236697
199540	351590	TagModule_1322	uptag	91	D7	up	40324823G13.x1_MR1_mutant91_D7	good	9	B10	139	SO_0345	methylisocitrate lyase (NCBI ptt file)	-0.300358	-0.205275	-0.00238385	-0.700953	0.12556	-0.780861	0.00484326	0.285185	-1.08269	-0.280256	-0.348733	-0.304946	0.256482	-0.208502	-0.554488
199540	351590	TagModule_1322	downtag	91	D7	dn	40324823G13.x1_MR1_mutant91_D7	good	8	H8	139	SO_0345	methylisocitrate lyase (NCBI ptt file)	-0.217159	0.0172859	0.261638	0.221328	-0.0406433	-0.34745	0.0915708	0.359858	-0.665263	-0.0844334	0.279229	-0.115241	0.650463	-0.721268	-0.444206
199541	352532	TagModule_3304	uptag	192	G11	up	40290003M22.x1_MR1_plate192_G11	good	29	G3	139	SO_0346	transcriptional regulator. GntR family (NCBI ptt file)	0.104556	0.144484	-0.0326668	0.255949	0.267127	0.115091	0.0622483	0.307104	0.0222126	0.0650875	0.333341	0.0056117	0.119365	0.136356	0.212206
199541	352532	TagModule_3304	downtag	192	G11	dn	40290003M22.x1_MR1_plate192_G11	good	28	G3	139	SO_0346	transcriptional regulator. GntR family (NCBI ptt file)	-0.063839	0.0181411	-0.0731287	-0.00886209	0.0698821	0.210593	-0.0923918	0.16666	-0.0323991	-0.0612492	0.256644	0.038329	0.156662	0.150215	-0.00697528
199542	353751	TagModule_3624	uptag	205	F4	up	40290048L07.x1_MR1_plate205_F4	good	32	A9	139	SO_0347	acyltransferase family protein (NCBI ptt file)	-0.291392	-0.109471	-0.134968	-0.785298	0.313185	-0.460185	-0.154656	0.0633939	-0.185026	-0.249279	0.184475	-0.309946	0.122323	-0.251906	0.0550054
199542	353751	TagModule_3624	downtag	205	F4	dn	40290048L07.x1_MR1_plate205_F4	good	31	A8	139	SO_0347	acyltransferase family protein (NCBI ptt file)	-0.202726	-0.0112201	-0.0197227	-0.259282	0.0968099	-0.193417	-0.161854	0.0249581	-0.0174176	0.046681	0.171205	-0.125304	0.254353	-0.550764	-0.0558631
199543	354700	TagModule_2029	downtag	135	F10	dn	40324912K19.x1_MR1_plate135_F10	good	15	B6	139	SO_0348	acyltransferase family protein (NCBI ptt file)	-0.154211	-0.0661163	0.0692428	0.0385046	0.2242	0.130332	-0.214092	0.294465	0.0696076	-0.0625761	0.168639	-0.00607262	0.366715	-0.372098	0.13012
199543	354700	TagModule_2029	uptag	135	F10	up	40324912K19.x1_MR1_plate135_F10	good	15	E6	139	SO_0348	acyltransferase family protein (NCBI ptt file)	-0.329126	-0.0689042	-0.0297431	-0.263595	-0.343	-0.190175	-0.129069	0.327139	-0.068519	-0.0483509	0.159	0.0365502	0.139781	-0.423468	0.111904
199544	355703	TagModule_2067	uptag	138	C10	up	40324912F20.x1_MR1_plate138_C10	good	15	H3	139	SO_0349	magnesium chelatase family protein (NCBI ptt file)	-0.115449	-0.142113	-0.0613797	-0.18806	-0.493742	0.00568254	0.111373	-0.0497931	0.0155584	-0.0407546	0.195574	0.150052	0.0398306	-0.19965	0.131246
199544	355703	TagModule_3491	downtag	200	B9	dn	40290047C18.x1_MR1_plate200_B9	good	30	A6	139	SO_0349	magnesium chelatase family protein (NCBI ptt file)	0.0376452	-0.128645	-0.10056	-0.113356	-0.176166	0.0183843	0.101893	-0.015181	-0.060396	-0.0416455	-0.128674	-0.00609651	-0.146498	-0.0987923	-0.0207525
199544	355703	TagModule_2067	downtag	138	C10	dn	40324912F20.x1_MR1_plate138_C10	good	15	E6	139	SO_0349	magnesium chelatase family protein (NCBI ptt file)	-0.0303405	0.0286149	-0.0184622	0.271687	0.0460384	0.275401	-0.0406595	0.0741112	0.156401	-0.132787	-0.255409	-0.161067	0.0534461	-0.144544	0.105859
199545	357446	TagModule_3830	downtag	290	A10	dn	A10_MR1_plate290_A10	good	44	B11	139	SO_0350	hypothetical protein (NCBI ptt file)	-0.0894839	-0.151503	-0.0400491	-0.129203	-0.222017	-0.109786	0.0147439	-0.0186657	-0.00730512	-0.180191	-0.0954804	-0.0638818	0.045118	-0.184584	0.018852
199545	357446	TagModule_2558	downtag	165	G5	dn	40325120N09.x1_MR1_plate165_G5	good	19	E2	139	SO_0350	hypothetical protein (NCBI ptt file)	0.00482923	-0.0862706	-0.0353803	-0.0397926	-0.125681	-0.122287	0.00572785	-0.00868553	0.0535355	-0.0067335	-0.0735605	0.0345689	-0.0106782	0.00797445	0.0384271
199545	357446	TagModule_3663	uptag	215	F10	up	40290102K19.x1_MR1_plate215_F10	edge	33	E1	139	SO_0350	hypothetical protein (NCBI ptt file)	0.0609112	0.0892951	0.0489552	0.210171	0.128889	0.000725306	0.058362	-0.0200029	0.11449	0.10868	0.0303597	0.0496749	0.0867498	-0.139985	-0.199278
199546	358578	TagModule_3159	downtag	1007	H7	dn	40325112H07.x1_MR1_plate1007_H7	good	45	C9	139	SO_0351	DNA-binding response regulator, LuxR family (NCBI ptt file)	-0.0233804	-0.0535026	-0.0704635	-0.0204745	-0.0309861	0.0461796	-0.0433503	-0.0129703	-0.0620883	-0.0453835	-0.139345	-0.10518	0.0543892	0.0701796	0.0787837
199547	359174	TagModule_3217	downtag	253	A2	dn	40290139B03.x1_MR1_plate253_A2	good	39	D8	139	SO_0352	sensor histidine kinase, putative (NCBI ptt file)	0.0208256	-0.10524	-0.0596134	0.146916	0.0284403	0.106251	0.0455506	-0.074742	0.0537899	0.0119908	-0.17051	-0.0516858	0.00566073	-0.0332978	-0.0627783
199547	359174	TagModule_3217	uptag	253	A2	up	40290139B03.x1_MR1_plate253_A2	good	40	E9	139	SO_0352	sensor histidine kinase, putative (NCBI ptt file)	0.0330824	-0.0744137	0.00633227	-0.195919	-0.180275	-0.150012	0.0403758	-0.0340725	-0.0709187	-0.12833	-0.22523	0.0169507	-0.107881	-0.155065	-0.145814
199548	360341	TagModule_0005	downtag	1	C5	dn	40294019C05	good	22	A3	139	SO_0353	TPR domain protein (NCBI ptt file)	0.0199951	-0.0679096	-0.0939308	0.0275827	0.00736513	0.0872493	0.0282804	-0.0456042	-0.028644	-0.103939	-0.286899	-0.0770547	-0.113649	-0.0562785	-0.00203109
199548	360341	TagModule_0005	uptag	1	C5	up	40294019C05	good	23	A4	139	SO_0353	TPR domain protein (NCBI ptt file)	0.0103327	-0.0131564	-0.0180573	0.0934228	-0.065458	0.179184	0.00458006	0.0785255	0.0833807	-0.0424977	0.0142936	-0.0519172	-0.0400217	0.0831541	0.145594
199548	360341	TagModule_0461	downtag	36	A5	dn	40324356A05.x1_MR1_plate36_A5	good	26	C5	139	SO_0353	TPR domain protein (NCBI ptt file)	0.00609259	-0.0549616	-0.0777342	0.0806794	-0.0811661	0.00268409	-0.00769171	-0.00174144	-0.00780902	-0.117596	-0.0397322	-0.0755083	0.027914	0.0691549	0.0300306
199549	361225	TagModule_1528	uptag	93	F7	up	40324823L13.x1_MR1_mutant93_F7	edge	9	F1	139	SO_0354	sodium/calcium exchanger (NCBI ptt file)	0.00432815	0.00725596	-0.0415159	0.102612	0.0213102	0.0962811	-0.0143846	0.0151008	0.0893398	0.104927	-0.0152218	-0.00536554	0.0188585	-0.148265	0.0385072
199549	361225	TagModule_3204	downtag	245	A7	dn	40290140B13.x1_MR1_plate245_A7	good	37	D11	139	SO_0354	sodium/calcium exchanger (NCBI ptt file)	-0.0308924	-0.0219914	0.0573749	0.141266	-0.0584013	0.151344	0.0837759	0.111901	0.113792	-0.0229141	0.0240718	0.0535941	0.143488	-0.0383721	0.073945
199549	361225	TagModule_0704	downtag	49	C12	dn	40324654F23.x1_MR1_plate49_C12	good	2	D9	139	SO_0354	sodium/calcium exchanger (NCBI ptt file)	-0.0243078	-0.204106	-0.0318039	0.00528684	-0.0257119	0.00528097	-0.0164241	-0.0681688	0.0317228	-0.102728	-0.15337	-0.086389	-0.0539297	-0.0575377	0.0988453
199549	361225	TagModule_0704	uptag	49	C12	up	40324654F23.x1_MR1_plate49_C12	good	2	E5	139	SO_0354	sodium/calcium exchanger (NCBI ptt file)	-0.0816118	0.0443526	0.0366203	0.117279	-0.213358	-0.10173	0.0126914	0.017707	-0.0453065	-0.0393486	0.0335398	-0.0756124	-0.103489	-0.0822761	-0.0323338
199549	361225	TagModule_1528	downtag	93	F7	dn	40324823L13.x1_MR1_mutant93_F7	edge	9	D3	139	SO_0354	sodium/calcium exchanger (NCBI ptt file)	-0.0805794	-0.162711	0.124145	0.162479	-0.0398417	0.159345	-0.0457232	0.111359	0.351471	-0.0205951	-0.250764	0.0125561	0.012476	0.133976	0.0987793
199550	362346	TagModule_0774	downtag	68	C3	dn	40324817E06.x1_MR1_mutant68_C3	good	4	E1	139	SO_0355	AMP-binding protein (NCBI ptt file)	0.0275335	0.158558	-0.153644	0.355907	0.225623	-0.0913484	-0.0630722	-0.0584642	0.0271495	-0.058319	-0.665726	-0.0051718	-0.0288702	-0.34897	-0.0736805
199550	362346	TagModule_0228	uptag	21	B12	up	40294325B12.x1_MR1_plate21_B12	good	25	A7	139	SO_0355	AMP-binding protein (NCBI ptt file)	0.0684377	0.0455604	-0.0867133	0.275632	0.045086	-0.00556063	-0.0551209	-0.0753219	0.0558622	0.0288035	-0.31602	0.0286496	-0.0718626	-0.221533	-0.0697829
199552	365794	TagModule_4039	downtag	234	A4	dn	40290067B08.x1_MR1_plate234_A4	good	35	C7	139	SO_0357	metallo-beta-lactamase superfamily protein (NCBI ptt file)	-0.194002	-0.0567944	-0.115264	-0.26929	-0.276415	-0.209966	-0.00973959	0.0157929	-0.120669	-0.101719	-0.062209	-0.0556082	-0.173559	-0.0912953	0.0245749
199552	365794	TagModule_4039	uptag	234	A4	up	40290067B08.x1_MR1_plate234_A4	good	36	D2	139	SO_0357	metallo-beta-lactamase superfamily protein (NCBI ptt file)	-0.0196725	0.0699756	-0.129195	0.00277581	0.153992	-0.180286	-0.0571166	-0.0482314	-0.086763	0.0153141	-0.147747	-0.207421	-0.221595	-0.102284	-0.166104
199553	367847	TagModule_1726	uptag	104	G7	up	40324831M14.x1_MR1_mutant104_G7	good	11	F4	139	SO_0358	endoribonuclease L-PSP, putative (NCBI ptt file)	0.0638927	-0.143853	0.0709593	0.0712678	0.159707	0.172369	0.0148442	-0.305822	0.0299699	0.10115	0.125384	0.0731261	-0.134838	-0.536925	-0.0393291
199553	367847	TagModule_1726	downtag	104	G7	dn	40324831M14.x1_MR1_mutant104_G7	good	11	C8	139	SO_0358	endoribonuclease L-PSP, putative (NCBI ptt file)	0.11712	-0.09999	0.0205344	-0.0519518	0.130631	0.0531004	0.0767935	-0.255278	-0.0877474	0.0328656	0.0585695	0.113505	-0.336361	-0.676758	-0.0620226
199554	368255	TagModule_1972	uptag	129	D5	up	40324910H09.x1_MR1_plate129_D5	edge	14	D8	139	SO_0359	guanosine-3',5'-bis(diphosphate) 3'-pyrophosphohydrolase (NCBI ptt file)	0.936663	0.830666	0.511902	-0.612524	2.04061	0.130162	-1.11165	0.109486	0.336488	0.817209	1.13874	-0.0747861	0.0521536	1.85593	1.04632
199554	368255	TagModule_1972	downtag	129	D5	dn	40324910H09.x1_MR1_plate129_D5	edge	14	A6	139	SO_0359	guanosine-3',5'-bis(diphosphate) 3'-pyrophosphohydrolase (NCBI ptt file)	-0.00427932	0.483843	0.215425	-0.350627	0.854601	0.181592	-0.71444	0.082124	0.0973978	0.39468	1.01031	-0.11771	-0.186539	1.20836	0.398293
199555	370404	TagModule_2131	uptag	139	G6	up	40324913M11.x1_MR1_plate139_G6	good	16	C1	139	SO_0360	DNA-directed RNA polymerase, omega subunit (NCBI ptt file)	-1.78599	-0.261146	-0.764927	-1.77234	-2.13712	-2.02553	-0.892765	0.10809	0.462404	0.469287	-0.820372	-1.19409	-1.89332	-0.334591	-0.371264
199556	370741	TagModule_2083	uptag	137	G11	up	40324912N21.x1_MR1_plate137_G11	edge	15	G7	139	SO_0361	guanylate kinase (NCBI ptt file)	-1.58528	-0.238138	-0.982815	-0.224247	0.649598	-0.602728	-0.470174	0.465889	0.507088	-1.67522	-1.3757	-0.369448	-1.0849	0.319052	-0.271147
199557	371943	TagModule_3536	uptag	202	C2	up	40290047F04.x1_MR1_plate202_C2	edge	31	D7	139	SO_0362	hypothetical protein (NCBI ptt file)	0.0221013	-0.0476595	0.0756853	-0.0655131	0.0721553	-0.11009	0.00232936	0.0107456	-0.0388262	-0.0328735	-0.0717652	0.0275566	-0.000912334	0.0191921	0.103339
199557	371943	TagModule_2374	uptag	133	G11	up	40324911N21.x1_MR1_plate133_G11	good	15	B7	139	SO_0362	hypothetical protein (NCBI ptt file)	0.22613	0.096132	0.0988463	0.195691	0.480358	0.314426	0.0521128	0.382948	-0.0954462	0.200406	0.0895837	0.249145	0.162398	0.0630183	0.175078
199557	371943	TagModule_3536	downtag	202	C2	dn	40290047F04.x1_MR1_plate202_C2	edge	30	D6	139	SO_0362	hypothetical protein (NCBI ptt file)	-0.0053175	-0.0990893	-0.0992807	-0.0889719	-0.00782594	0.106731	-0.00111186	0.0215393	-0.118283	-0.0563142	-0.118169	0.0491425	0.0624261	-0.0301194	0.0375319
199557	371943	TagModule_2374	downtag	133	G11	dn	40324911N21.x1_MR1_plate133_G11	good	14	G8	139	SO_0362	hypothetical protein (NCBI ptt file)	0.104636	0.119837	0.0870683	0.0113927	0.0643426	0.171963	0.11864	0.32417	-0.0489283	0.086753	0.179591	0.186311	0.0951244	0.0995825	0.0370569
199558	373652	TagModule_1481	downtag	82	D4	dn	40324820H08.x1_MR1_mutant82_D4	good	7	B6	139	SO_0363	hypothetical protein (NCBI ptt file)	-0.00749605	0.0139319	0.112828	-0.0666067	0.115859	0.00976702	0.121326	0.128055	0.148978	0.0383214	0.134373	-0.0539084	0.026991	0.035539	0.104142
199558	373652	TagModule_2085	uptag	258	D1	up	40290144H02.x1_MR1_plate258_D1	good	41	D4	139	SO_0363	hypothetical protein (NCBI ptt file)	0.122398	0.0121519	0.0604475	-0.199622	1.15658	0.0848452	-0.0164343	-0.133404	-0.140103	0.0519342	0.195558	-0.0630058	0.08922	0.0220067	0.0390148
199558	373652	TagModule_1481	uptag	82	D4	up	40324820H08.x1_MR1_mutant82_D4	good	7	C6	139	SO_0363	hypothetical protein (NCBI ptt file)	0.246208	0.0947215	0.0571918	0.0165652	0.866818	0.0209098	0.0120542	0.0363564	0.0984412	0.0023675	0.072395	-0.0269403	-0.0790818	-0.0111996	0.234256
199558	373652	TagModule_2085	downtag	258	D1	dn	40290144H02.x1_MR1_plate258_D1	good	40	B8	139	SO_0363	hypothetical protein (NCBI ptt file)	0.153597	0.15144	0.0405157	-0.159224	0.376967	0.118742	-0.0212178	-0.0248663	-0.114754	-0.0391177	0.377651	0.0882882	0.0326215	0.234071	0.0171486
199559	374541	TagModule_2792	downtag	278	C5	dn	F10_MR1_plate278_C5	good	42	H1	139	SO_0364	conserved hypothetical protein (NCBI ptt file)	0.0833213	-0.00686632	0.0568786	-0.0444512	0.862936	0.0817775	-0.0296008	-0.110869	-0.0254378	0.0368279	0.142591	-0.0824586	0.0712673	0.235016	-0.0715755
199559	374541	TagModule_2792	uptag	278	C5	up	F10_MR1_plate278_C5	good	44	A9	139	SO_0364	conserved hypothetical protein (NCBI ptt file)	0.30665	0.0627259	0.0832233	0.0261258	1.58562	0.0225692	0.032755	-0.0741797	-0.0440371	0.173027	0.288685	0.00596584	0.0388571	-0.206687	0.322332
199560	375687	TagModule_3405	downtag	196	E10	dn	40290004I20.x1_MR1_plate196_E10	good	29	D1	139	SO_0365	hypothetical permeases of the major facilitator superfamily (NCBI ptt file)	0.0334307	0.104259	0.0476185	0.0878113	0.152822	0.170162	0.0067617	0.0798635	0.0766482	-0.159581	-0.000958576	0.0288184	-0.0638308	-0.116129	0.0222046
199560	375687	TagModule_1055	uptag	71	D4	up	40324818G07.x1_MR1_mutant71_D4	edge	5	B8	139	SO_0365	hypothetical permeases of the major facilitator superfamily (NCBI ptt file)	-0.0865667	-0.0273868	-0.0652126	0.0794748	0.313653	0.10241	0.0161537	-0.1049	0.0417895	-0.0700928	-0.0825229	0.0748047	0.00251477	-0.204162	-0.00802465
199560	375687	TagModule_3085	downtag	187	G7	dn	40290010M13.x1_MR1_plate187_G7	good	28	D1	139	SO_0365	hypothetical permeases of the major facilitator superfamily (NCBI ptt file)	0.0811066	-0.0122882	-0.0333202	-0.0519318	-0.00234171	0.0672095	0.084701	0.0368399	-0.0194877	0.055868	0.0778212	0.0377763	0.051445	-0.0493866	0.0241017
199560	375687	TagModule_1055	downtag	71	D4	dn	40324818G07.x1_MR1_mutant71_D4	edge	5	B3	139	SO_0365	hypothetical permeases of the major facilitator superfamily (NCBI ptt file)	0.0644655	-0.0646442	-0.106997	-0.0724967	0.0161171	0.156784	0.0315916	-0.0211387	-0.00630285	-0.0785681	-0.159983	-0.0189484	0.00954463	0.0159588	0.0600949
199560	375687	TagModule_3085	uptag	187	G7	up	40290010M13.x1_MR1_plate187_G7	good	29	C10	139	SO_0365	hypothetical permeases of the major facilitator superfamily (NCBI ptt file)	-0.0909164	-0.0484221	0.0140654	-0.0667155	-0.275267	0.0248017	0.0298362	0.0191965	0.0254592	-0.0093881	0.100451	0.00734455	0.0838631	-0.055833	0.129552
199561	377127	TagModule_0072	uptag	6	G12	up	40294082G12	edge	23	E3	139	SO_0366	hypothetical protein (NCBI ptt file)	-0.0963702	0.0214011	0.104519	-0.198828	0.117554	-0.123262	0.0920029	0.21185	0.0727737	0.0329519	0.0545338	0.0317477	0.0660285	0.186454	0.0816883
199561	377127	TagModule_2271	downtag	124	C10	dn	40324861E20.x1_MR1_mutant124_C10	good	13	D8	139	SO_0366	hypothetical protein (NCBI ptt file)	0.024653	0.00118922	-0.012403	0.0255925	-0.0251671	0.112231	-0.000493386	-0.132868	-0.0127397	-0.100195	0.000396677	-0.105966	0.109461	0.00364557	0.0553841
199561	377127	TagModule_0072	downtag	6	G12	dn	40294082G12	edge	46	A4	139	SO_0366	hypothetical protein (NCBI ptt file)	0.0745563	-0.0701311	-0.0245161	0.0747051	0.0512956	0.137686	0.0433041	0.0219505	-0.0305373	-0.135745	0.0897495	-0.0539972	0.137932	0.125426	0.108487
199562	378250	TagModule_1617	uptag	103	G5	up	40324831M09.x1_MR1_mutant103_G5	good	11	E3	139	SO_0367	conserved hypothetical protein (NCBI ptt file)	0.00316104	0.040645	0.00758931	0.27671	0.125356	0.250569	0.0256005	0.0119419	0.175057	-0.182962	-0.0277127	0.107558	0.00757855	0.0126855	0.127543
199562	378250	TagModule_1617	downtag	103	G5	dn	40324831M09.x1_MR1_mutant103_G5	good	11	B6	139	SO_0367	conserved hypothetical protein (NCBI ptt file)	-0.0515913	-0.126335	-0.173911	-0.0425377	-0.157329	0.00412019	0.00372822	-0.084394	-0.0981129	-0.0681668	-0.221084	-0.0251051	-0.113071	-0.0843439	-0.0245584
199562	378250	TagModule_2460	uptag	240	C4	up	40290136E08.x1_MR1_plate240_C4	edge	37	C8	139	SO_0367	conserved hypothetical protein (NCBI ptt file)	-0.0125154	0.0820578	0.0936668	-0.00334377	-0.000713965	-0.00542626	0.00874869	0.0345784	-0.0964232	-0.00782098	0.0110671	0.0778123	-0.0844842	-0.12907	-0.158139
199562	378250	TagModule_2460	downtag	240	C4	dn	40290136E08.x1_MR1_plate240_C4	edge	36	B9	139	SO_0367	conserved hypothetical protein (NCBI ptt file)	-0.122039	-7.3824e-05	0.012572	0.0914931	-0.00973974	0.0948937	0.0641082	0.00575864	0.0656249	0.0510831	0.0514524	0.0488625	0.0401329	-0.0634907	0.0453706
199563	379805	TagModule_1403	uptag	143	F10	up	40325018K19.x1_MR1_mutant143_F10	good	16	H9	139	SO_0368	helicase (NCBI ptt file)	-0.0141743	-0.237018	-0.16018	-0.149723	-0.497435	-0.121711	-0.0223977	-0.221975	-0.202616	-0.147359	-0.441363	0.0427436	-0.0171374	-0.46757	-0.429576
199563	379805	TagModule_1403	downtag	143	F10	dn	40325018K19.x1_MR1_mutant143_F10	good	16	E2	139	SO_0368	helicase (NCBI ptt file)	-0.0269478	-0.0874187	-0.00666012	0.289721	0.047805	0.271669	-0.0246157	-0.0555988	0.138638	-0.159437	-0.21874	0.139475	0.0512354	-0.0333181	0.0438747
199564	382765	TagModule_2117	uptag	139	D9	up	40324913G17.x1_MR1_plate139_D9	edge	16	B6	139	SO_0369	transcriptional regulator, LysR family (NCBI ptt file)	-0.07256	0.0357035	-0.0954726	-0.091194	0.313934	0.0838497	-0.0179561	-0.00805787	-0.251161	-0.0946177	0.255144	-0.405218	0.032884	-0.200036	0.0465621
199565	383887	TagModule_2729	uptag	172	G5	up	40325122M10.x1_MR1_plate172_G5	good	21	A11	139	SO_0370	conserved hypothetical protein (NCBI ptt file)	0.151789	0.13423	-0.184376	0.368251	0.348308	0.504005	-0.00741081	0.0225941	0.117972	0.112223	0.247635	-0.00774116	0.0652696	0.0728328	0.122151
199565	383887	TagModule_2729	downtag	172	G5	dn	40325122M10.x1_MR1_plate172_G5	good	20	E9	139	SO_0370	conserved hypothetical protein (NCBI ptt file)	0.0146219	-0.0321559	0.105856	0.0626749	0.087703	0.0768941	0.0257391	0.0418032	0.200728	0.0204638	0.0178658	-0.0307933	0.0846406	-0.00138556	0.126243
199566	384401	TagModule_2203	downtag	142	H11	dn	40324913P22.x1_MR1_plate142_H11	edge	16	D5	139	SO_0371	conserved hypothetical protein (NCBI ptt file)	0.0198822	0.021176	-0.124764	-0.0309982	0.135203	0.0412718	0.00770081	-0.0250701	-0.0987315	-0.142179	-0.122571	0.0431152	-0.104716	-0.211887	0.116706
199566	384401	TagModule_2203	uptag	142	H11	up	40324913P22.x1_MR1_plate142_H11	edge	16	H3	139	SO_0371	conserved hypothetical protein (NCBI ptt file)	0.101835	0.069448	-0.0136911	0.565967	-0.179108	0.258565	0.0426034	0.00482117	0.0979792	0.0940211	0.021663	-0.0267882	-0.0492993	-0.178854	-0.0224671
199566	384401	TagModule_2133	downtag	243	G1	dn	40290140M01.x1_MR1_plate243_G1	good	37	B1	139	SO_0371	conserved hypothetical protein (NCBI ptt file)	-0.0242429	-0.0240891	-0.0620714	0.00308446	-0.020251	0.052621	-0.00157301	-0.0233984	-0.063626	-0.13241	-0.141089	-0.0346391	0.0629291	0.0810063	0.0556516
199566	384401	TagModule_2133	uptag	243	G1	up	40290140M01.x1_MR1_plate243_G1	good	38	B10	139	SO_0371	conserved hypothetical protein (NCBI ptt file)	0.000288624	0.126327	0.0980988	0.212832	0.0736579	0.188323	0.0415091	0.159962	0.208998	0.0443806	-0.0153345	-0.106243	0.0423405	0.0469727	0.200461
199567	385042	TagModule_3322	uptag	193	B7	up	40290003D13.x1_MR1_plate193_B7	edge	29	G12	139	SO_0372	HAD-superfamily hydrolase, subfamily IA, variant 1 protein family (NCBI ptt file)	-0.0201241	-0.0895703	-0.0537632	-0.115789	0.214298	-0.0140637	0.00974068	0.0215316	-0.00825271	-0.00716247	-0.138617	-0.0704147	-0.054516	0.0476091	0.060052
199567	385042	TagModule_3322	downtag	193	B7	dn	40290003D13.x1_MR1_plate193_B7	edge	28	H2	139	SO_0372	HAD-superfamily hydrolase, subfamily IA, variant 1 protein family (NCBI ptt file)	-0.00751507	-0.0191122	-0.0544494	0.13751	0.0477957	0.222147	0.0086508	0.102433	0.111085	0.0212574	-0.124177	-0.00780112	-0.00198801	-0.128684	0.0311207
199570	389169	TagModule_3727	uptag	210	H12	up	40290100P24.x1_MR1_plate210_H12	good	32	G7	139	SO_0377	hypothetical protein (NCBI ptt file)	-0.0842934	0.0623525	-0.0420834	0.0291052	-0.700155	0.0359385	0.0342023	0.00809219	-0.00609133	-0.0346038	0.0491368	0.0625858	-0.120478	-0.185095	-0.103589
199571	389568	TagModule_1654	uptag	96	B2	up	40324829C04.x1_MR1_mutant96_B2	good	10	B3	139	SO_0378	ISSod4, transposase (NCBI ptt file)	-0.0398545	-0.0641304	-0.148031	0.019418	-0.263493	0.197452	-0.0676579	-0.0710316	-0.0867299	-0.169304	-0.244434	0.0267201	0.0732673	0.234	-0.113136
199572	390810	TagModule_1142	uptag	98	H10	up	40324829P20.x1_MR1_mutant98_H10	good	10	G3	139	SO_0379	conserved hypothetical protein (NCBI ptt file)	-2.45747	-1.06549	-2.56722	-1.6071	-1.93941	-1.91015	-0.348977	-1.1551	-1.37329	-2.12628	-1.87992	-3.82195	-2.78698	-0.433467	-0.482561
199573	391526	TagModule_3758	downtag	208	D1	dn	40290100G02.x1_MR1_plate208_D1	good	31	D11	139	SO_0380	type I restriction-modification system, R subunit (NCBI ptt file)	0.00520593	-0.0808216	0.0622921	0.238181	-0.00871695	0.228867	0.0292094	0.0991658	0.162533	0.0476497	0.189818	0.108955	0.179169	-0.140507	-0.00688366
199573	391526	TagModule_0267	uptag	25	A3	up	40324345A03.x1_MR1_plate25_A3	good	25	E7	139	SO_0380	type I restriction-modification system, R subunit (NCBI ptt file)	-0.0505515	-0.0119118	0.0996155	0.0531447	-0.0835704	0.0898307	0.055101	0.119004	0.178372	0.174496	0.113719	-0.0198783	0.0471145	0.0483294	0.13008
199573	391526	TagModule_2404	downtag	159	A7	dn	40325119A13.x1_MR1_plate159_A7	good	18	C8	139	SO_0380	type I restriction-modification system, R subunit (NCBI ptt file)	0.0708126	-0.114165	-0.0428018	0.0617792	-0.00168581	0.124058	-0.0814801	-0.172331	0.0313349	-0.0893845	-0.228578	-0.0652287	-0.0403393	0.0209743	0.0136879
199574	394897	TagModule_1043	downtag	76	D10	dn	40324819G20.x1_MR1_mutant76_D10	good	5	H12	139	SO_0381	death-on-curing family protein (NCBI ptt file)	0.0166983	-0.0389129	-0.122298	-0.0589505	-0.105423	-0.0292553	-0.0209612	-0.0906751	-0.0655456	-0.0733793	-0.142699	-0.0423818	-0.151112	-0.134876	-0.0751836
199574	394897	TagModule_2039	downtag	135	G11	dn	40324912M21.x1_MR1_plate135_G11	good	15	B8	139	SO_0381	death-on-curing family protein (NCBI ptt file)	0.0974031	0.127415	0.0280089	-0.112627	-0.113851	0.0293182	0.0202739	0.05152	-0.0542383	0.0905262	-0.00824602	0.0606554	-0.0932524	0.0117675	0.00355344
199574	394897	TagModule_2039	uptag	135	G11	up	40324912M21.x1_MR1_plate135_G11	good	15	E8	139	SO_0381	death-on-curing family protein (NCBI ptt file)	0.0501629	0.0638081	0.177276	0.0343352	0.020551	0.191854	0.0633294	0.156179	0.295721	0.187365	-0.146055	-0.036586	-0.032533	-0.160947	0.211519
199575	395983	TagModule_0487	downtag	37	H9	dn	40324357H09.x1_MR1_plate37_H9	good	26	D11	139	SO_0382	type I restriction-modification system, S subunit (NCBI ptt file)	-0.204313	-0.280462	0.0174534	0.0837825	-0.216291	0.153728	-0.0337405	-0.130632	0.133472	-0.237559	-0.308774	-0.126006	0.0697442	-0.0193429	0.109118
199575	395983	TagModule_1195	downtag	79	D5	dn	40324820G09.x1_MR1_mutant79_D5	good	6	E5	139	SO_0382	type I restriction-modification system, S subunit (NCBI ptt file)	-0.0924129	-0.117454	-0.0352625	0.0966547	-0.208049	0.0430979	0.0371315	-0.0718177	0.188523	0.0448754	-0.0209003	0.0250763	0.15409	0.0196961	0.0586094
199575	395983	TagModule_1195	uptag	79	D5	up	40324820G09.x1_MR1_mutant79_D5	good	6	F7	139	SO_0382	type I restriction-modification system, S subunit (NCBI ptt file)	-0.124584	0.0113042	-0.0908876	0.114594	0.225284	0.136088	0.0166535	-0.0727102	0.100081	0.053384	-0.106466	0.0859439	0.0130985	-0.0324071	-0.0718174
199575	395983	TagModule_0487	uptag	37	H9	up	40324357H09.x1_MR1_plate37_H9	good	27	E2	139	SO_0382	type I restriction-modification system, S subunit (NCBI ptt file)	-0.191991	0.0556875	0.02288	-0.00950531	-0.06037	0.0636563	0.0851669	0.0677821	0.0564568	-0.0118804	-0.0519659	-0.0767003	-0.0635142	0.0584246	-0.0686689
199575	395983	TagModule_1258	uptag	248	A8	up	40290141A16.x1_MR1_plate248_A8	edge	39	D1	139	SO_0382	type I restriction-modification system, S subunit (NCBI ptt file)	-0.086596	0.111899	-0.0677641	0.242629	0.147186	0.287254	-0.00972659	-0.00363223	-0.0112671	-0.00343776	0.189269	0.103087	-0.0337037	0.0481336	0.0670955
199576	397292	TagModule_2263	downtag	123	C6	dn	40324861E11.x1_MR1_mutant123_C6	good	13	C10	139	SO_0383	type I restriction-modification system, M subunit (NCBI ptt file)	-0.0230328	0.00882453	-0.0815779	0.195763	-0.0934938	0.218159	0.0427967	0.017719	0.124776	-0.121325	-0.811891	0.0686205	-0.00511804	-0.09628	0.0447985
199577	399550	TagModule_1125	downtag	99	C11	dn	40324830E21.x1_MR1_mutant99_C11	good	10	D11	139	SO_0384	hypothetical protein (NCBI ptt file)	0.141121	0.11773	-0.0051063	0.123619	0.0909733	0.158443	0.0437882	0.0760407	0.00611713	-0.0862339	0.104318	-0.032126	0.041093	-0.016988	0.0851963
199577	399550	TagModule_1125	uptag	99	C11	up	40324830E21.x1_MR1_mutant99_C11	good	10	G5	139	SO_0384	hypothetical protein (NCBI ptt file)	0.103067	-0.00460278	0.0201393	0.036975	0.478677	0.171137	0.0703982	0.08618	0.0615255	0.0500771	0.0766104	-0.127622	-0.00290412	-0.07923	0.186636
199577	399550	TagModule_3150	downtag	1007	G12	dn	40325112G12.x1_MR1_plate1007_G12	edge	45	C4	139	SO_0384	hypothetical protein (NCBI ptt file)	-0.148795	-0.107867	-0.041136	-0.160339	-0.104367	-0.125749	0.0714709	0.0379016	-0.0434712	-0.0276231	-0.265704	-0.085982	-0.0790703	-0.0697135	-0.00345303
199577	399550	TagModule_3150	uptag	1007	G12	up	40325112G12.x1_MR1_plate1007_G12	edge	46	C8	139	SO_0384	hypothetical protein (NCBI ptt file)	0.109306	0.0389242	-0.0816867	0.16411	0.346043	0.22619	0.00687404	0.0282471	0.122909	0.0310963	-0.171728	-0.155665	-0.0981603	0.156389	0.133344
199579	400540	TagModule_0991	downtag	65	E12	dn	40324816J23.x1_MR1_mutant65_E12	good	4	A12	139	SO_0386	DNA-binding protein, putative (NCBI ptt file)	0.0735437	0.0280697	0.0494394	0.18583	0.0814155	0.129674	-0.0653387	-0.0235317	0.0914058	-0.276267	-0.1716	-0.0271484	-0.0557109	0.0381962	0.032904
199579	400540	TagModule_0991	uptag	65	E12	up	40324816J23.x1_MR1_mutant65_E12	good	4	B3	139	SO_0386	DNA-binding protein, putative (NCBI ptt file)	0.0844435	0.0368749	-0.110279	0.0963332	-0.520173	0.233911	0.00134504	-0.0804612	0.0263946	-0.0417582	0.00554908	0.000566125	-0.0384591	-0.251298	0.0121826
199579	400540	TagModule_1308	uptag	90	A12	up	40324822B24.x1_MR1_mutant90_A12	good	8	H3	139	SO_0386	DNA-binding protein, putative (NCBI ptt file)	0.128815	0.024831	0.0281368	0.0966419	0.660393	0.0636984	0.033551	0.138709	-0.0562456	0.0265517	0.0667094	-0.154162	-0.124655	0.0159879	0.123374
199580	400896	TagModule_0217	downtag	21	A1	dn	40294325A01.x1_MR1_plate21_A1	good	24	A8	139	SO_0387	hypothetical protein (NCBI ptt file)	-0.335444	0.058724	0.0369399	0.190602	0.102512	0.240788	-0.0623372	-0.00486027	0.0986374	-0.0437586	-0.106833	0.0817475	0.0154578	-0.0511993	0.0252331
199580	400896	TagModule_0152	uptag	15	F8	up	40294164F08	good	24	D9	139	SO_0387	hypothetical protein (NCBI ptt file)	0.011703	-0.0182164	0.0588973	0.194806	0.0993444	0.194211	-0.0216984	0.0274296	0.126832	0.0359471	-0.0553787	-0.109248	-0.0680608	0.0798265	0.109961
199581	402011	TagModule_2239	downtag	121	B12	dn	40324860D23.x1_MR1_mutant121_B12	good	13	A9	139	SO_0388	site-specific recombinase, phage integrase family (NCBI ptt file)	0.100555	0.0958975	-0.0596373	-0.162063	-0.0340465	0.0407968	0.0164615	-0.0360737	-0.146372	0.0300241	-0.0457947	-0.133553	-0.103706	0.00237732	-0.0559571
199581	402011	TagModule_2024	uptag	135	D9	up	40324912G17.x1_MR1_plate135_D9	good	15	E3	139	SO_0388	site-specific recombinase, phage integrase family (NCBI ptt file)	0.179583	-0.0841506	-0.0233643	-0.0977805	0.000847703	0.0326866	0.00799895	-0.0338294	0.00708455	-0.0656629	-0.125387	-0.0292178	-0.0558769	-0.0810775	0.137534
199581	402011	TagModule_2076	uptag	137	D2	up	40324912H03.x1_MR1_plate137_D2	good	15	G2	139	SO_0388	site-specific recombinase, phage integrase family (NCBI ptt file)	-0.0234493	0.0313686	-0.10119	-0.136863	-0.508028	-0.113032	-0.0377653	-0.24323	-0.0893519	-0.143499	-0.0549184	-0.0801677	-0.196013	-0.346868	-0.25008
199581	402011	TagModule_2024	downtag	135	D9	dn	40324912G17.x1_MR1_plate135_D9	good	15	B2	139	SO_0388	site-specific recombinase, phage integrase family (NCBI ptt file)	-0.00169549	-0.00281823	-0.116943	0.232184	0.0951641	0.273287	-0.0379334	0.00348435	0.0214861	-0.146934	0.124168	-0.125745	0.0930488	0.0750286	0.0135276
199582	403284	TagModule_0714	downtag	49	A5	dn	40324654B09.x1_MR1_plate49_A5	edge	2	D5	139	SO_0389	hypothetical protein (NCBI ptt file)	0.0440786	0.0234245	-0.137492	-0.273528	-0.0772041	-0.0630996	0.0467648	-0.0858196	-0.204091	0.00646333	0.0861684	0.027946	-0.288438	-0.0975137	-0.0132141
199582	403284	TagModule_0714	uptag	49	A5	up	40324654B09.x1_MR1_plate49_A5	edge	2	E2	139	SO_0389	hypothetical protein (NCBI ptt file)	0.0271113	0.265802	0.0282798	0.437577	-0.162359	0.319937	0.0782703	-0.0494849	0.0077331	0.117714	0.252238	0.121999	0.0868078	-0.266278	-0.160019
199582	403284	TagModule_1843	uptag	112	H6	up	40324858O12.x1_MR1_mutant112_H6	good	12	F8	139	SO_0389	hypothetical protein (NCBI ptt file)	0.0776787	0.0281036	-0.0115257	0.103794	0.0656649	0.0611508	0.0441662	0.0767079	0.0441616	0.00578318	-0.0733993	-0.0880759	-0.0458796	-0.243254	0.118556
199583	403879	TagModule_3676	uptag	290	C4	up	C04_MR1_plate290_C4	good	45	D9	139	SO_0390	hypothetical protein (NCBI ptt file)	-0.0687694	0.0380374	-0.0732396	-0.0111371	-0.0242529	-0.0400076	-0.0594283	-0.0579083	-0.036639	-0.0709557	-0.161486	-0.0974164	-0.238874	-0.163757	0.0188205
199583	403879	TagModule_3676	downtag	290	C4	dn	C04_MR1_plate290_C4	good	44	C1	139	SO_0390	hypothetical protein (NCBI ptt file)	0.0130696	0.0525183	0.0261722	-0.0082847	-0.129189	-0.129796	0.0934346	0.0111947	-0.0415207	0.0511195	0.520055	-0.142572	-0.15501	-0.215173	-0.165994
199584	405328	TagModule_0630	uptag	48	D7	up	40324654G14.x1_MR1_plate48_D7	edge	2	C12	139	SO_0391	hypothetical protein (NCBI ptt file)	0.0495845	0.17365	-0.0459855	0.0440603	0.134198	0.0248108	0.054286	0.00710355	-0.0415444	-0.00808544	0.0080119	-0.131102	-0.100291	0.133002	0.0461832
199584	405328	TagModule_0096	uptag	10	C12	up	40294086C12	good	23	G11	139	SO_0391	hypothetical protein (NCBI ptt file)	-0.44627	0.0483025	-0.239534	-0.108593	-0.479229	-0.0486531	-0.133702	-0.0404318	-0.602383	-0.311882	-0.101364	-2.5697	-0.192781	0.136009	0.132676
199584	405328	TagModule_2728	uptag	172	G2	up	40325122M04.x1_MR1_plate172_G2	edge	21	A10	139	SO_0391	hypothetical protein (NCBI ptt file)	0.0631607	0.310211	-0.0226523	0.390861	0.39374	0.430388	0.0104694	0.162332	0.181732	0.158417	0.250545	-0.108254	-0.0145227	0.133498	0.100066
199584	405328	TagModule_2728	downtag	172	G2	dn	40325122M04.x1_MR1_plate172_G2	edge	20	E8	139	SO_0391	hypothetical protein (NCBI ptt file)	0.00284841	-0.140816	-0.0634296	-0.16059	0.00653921	-0.060568	-0.0687244	-0.0381134	-0.0642623	-0.0630893	0.0149398	-0.0523921	-0.140882	0.0295042	0.0489979
199584	405328	TagModule_0630	downtag	48	D7	dn	40324654G14.x1_MR1_plate48_D7	edge	2	C7	139	SO_0391	hypothetical protein (NCBI ptt file)	-0.00229646	-0.0288018	-0.0331641	-0.0698532	-0.0871668	-0.0356941	0.0710034	-0.0471554	-0.0285363	0.0744863	0.0753055	0.0148661	-0.100844	0.0567419	-0.0871973
199585	406055	TagModule_3788	uptag	220	F8	up	40290103K16.x1_MR1_plate220_F8	good	34	B11	139	SO_0392	lipoprotein, putative (NCBI ptt file)	-0.0385699	-0.0319123	-0.134221	-0.176762	-0.224601	-0.0223301	0.0223678	-0.0124237	-0.155031	-0.128279	0.0122947	0.00650739	-0.086443	-0.162759	-0.11597
199585	406055	TagModule_3788	downtag	220	F8	dn	40290103K16.x1_MR1_plate220_F8	good	33	B3	139	SO_0392	lipoprotein, putative (NCBI ptt file)	-0.0722272	0.00615757	-0.0271433	-0.0789021	-0.180425	-0.0910196	0.0204142	0.066928	-0.0985792	-0.000826439	0.069837	0.0107654	-0.13304	-0.0690932	0.000518215
199586	406898	TagModule_1489	uptag	93	A7	up	40324823B13.x1_MR1_mutant93_A7	good	9	E2	139	SO_0393	DNA-binding protein Fis (NCBI ptt file)	0.597368	0.510598	-0.726972	0.109246	2.36064	0.588203	-1.19774	-1.92311	-0.401762	0.311573	0.504095	-0.282577	0.215435	1.42959	2.43895
199587	407220	TagModule_1127	downtag	98	E12	dn	40324829J24.x1_MR1_mutant98_E12	good	10	D3	139	SO_0394	conserved hypothetical protein (NCBI ptt file)	-0.194603	0.28718	-0.0478911	0.495118	0.982124	0.681608	-1.03666	-1.24361	-0.245382	0.512119	1.15197	-0.131181	0.897149	0.262387	1.01539
199588	408364	TagModule_3506	downtag	267	F12	dn	K23_MR1_plate267_F12	good	41	C8	139	SO_0395	ribosomal protein L11 methyltransferase (NCBI ptt file)	0.0505014	0.0310268	-0.151031	-0.23409	0.093873	0.154515	-0.0551448	-0.0645675	-0.0623198	-0.132372	0.200669	0.591196	-0.329486	0.153636	-0.0108834
199588	408364	TagModule_0509	uptag	37	F12	up	40324357F12.x1_MR1_plate37_F12	good	27	D8	139	SO_0395	ribosomal protein L11 methyltransferase (NCBI ptt file)	0.0512236	0.204362	-0.231311	0.441027	-0.00337093	0.361881	-0.0391474	-0.212293	0.00759205	-0.0824743	-0.0389587	0.0628513	-0.11541	-0.136151	-0.0607486
199589	409686	TagModule_1578	uptag	100	B3	up	40324830C06.x1_MR1_mutant100_B3	good	10	G10	139	SO_0396	fumarate reductase cytochrome B subunit (NCBI ptt file)	-0.026183	-0.151952	-0.0857407	0.05469	-0.246219	0.116866	-0.0677661	-0.12095	-0.0736086	0.0122987	-0.0997622	-0.0038843	0.052427	-0.205559	-0.255963
199590	410644	TagModule_0517	uptag	46	E1	up	40324653J02.x1_MR1_plate46_E1	edge	2	A9	139	SO_0397	fumarate reductase cytochrome B subunit (NCBI ptt file)	0.15542	-0.0531774	-0.127061	0.0772294	0.426733	0.155931	0.0271156	-0.0662942	0.0239581	-0.0301791	-0.0702727	0.00513147	0.0809627	0.0781105	-0.118751
199591	411381	TagModule_0363	uptag	33	B3	up	40324353B03.x1_MR1_plate33_B3	good	26	D9	139	SO_0398	fumarate reductase flavoprotein subunit (NCBI ptt file)	-0.090383	-0.00736983	-0.0650113	-0.00195326	0.0200848	0.144597	0.0335046	-0.0283584	-0.0273446	-0.0238634	-0.139734	0.103756	-0.038129	-0.0120277	0.000319423
199591	411381	TagModule_4252	uptag	235	D8	up	40290068G15.x1_MR1_plate235_D8	good	36	F2	139	SO_0398	fumarate reductase flavoprotein subunit (NCBI ptt file)	0.0682299	-0.0203635	-0.0642856	-0.0968517	0.0559881	-0.0750357	0.0854514	-0.0698984	-0.00656562	-0.0888836	-0.017931	0.0349472	0.0279788	-0.0469272	-0.230928
199591	411381	TagModule_0363	downtag	33	B3	dn	40324353B03.x1_MR1_plate33_B3	good	25	D8	139	SO_0398	fumarate reductase flavoprotein subunit (NCBI ptt file)	0.0273376	0.0702179	-0.0522209	0.0526937	0.00169696	0.0304787	0.0142087	0.0544047	0.0859953	0.024321	0.0374987	0.219779	0.0451449	-0.0857449	-0.0152756
199592	413387	TagModule_1882	downtag	115	F6	dn	40324859K11.x1_MR1_mutant115_F6	good	12	E4	139	SO_0399	fumarate reductase iron-sulfur protein (NCBI ptt file)	0.0951899	0.102446	-0.139247	-0.00476796	0.153268	0.116703	-0.059166	-0.036756	-0.0751337	-0.389669	-0.189873	-0.0519148	-0.205856	0.074747	0.0351738
199593	414182	TagModule_2818	uptag	176	D5	up	40290007G10.x1_MR1_plate176_D5	good	28	B12	139	SO_0400	conserved hypothetical protein (NCBI ptt file)	0.0907861	0.0158086	-0.203349	-0.226117	0.0434081	0.0300063	-0.0280083	-0.0777597	-0.231311	-0.280114	0.0653837	-0.0409947	-0.0132837	-0.0596084	-0.119188
199593	414182	TagModule_2818	downtag	176	D5	dn	40290007G10.x1_MR1_plate176_D5	good	27	B10	139	SO_0400	conserved hypothetical protein (NCBI ptt file)	0.0672453	-0.0343147	-0.00900858	-0.0802647	0.0680178	0.0853204	0.0303413	0.0518422	0.101777	0.0586034	-0.00226298	-0.0208961	0.0705258	0.124747	0.102818
199594	414463	TagModule_2405	uptag	249	F10	up	40290141L19.x1_MR1_plate249_F10	good	39	G5	139	SO_0401	alcohol dehydrogenase, zinc-containing (NCBI ptt file)	0.125515	0.0812655	0.0375527	0.249846	0.119646	0.232245	0.0123743	-0.0220079	-0.00257848	-0.10792	-0.0674421	0.15844	0.180675	-0.0296681	-0.10488
199594	414463	TagModule_0459	downtag	45	A9	dn	40324653B17.x1_MR1_plate45_A9	good	1	G8	139	SO_0401	alcohol dehydrogenase, zinc-containing (NCBI ptt file)	-0.0818062	-0.136127	-0.0232702	0.0495667	-0.0800946	-0.0308791	0.0540436	-0.0467282	0.0563575	0.0634483	-0.167986	0.0334201	-0.129061	-0.0652235	-0.0275448
199595	415596	TagModule_2234	uptag	121	G6	up	40324860N11.x1_MR1_mutant121_G6	good	13	E5	139	SO_0402	transcriptional regulator, LysR family (NCBI ptt file)	0.0153956	-0.181841	0.0486817	-0.143509	0.0744192	-0.0516246	0.0685739	0.0333681	0.0366597	-0.0622794	-0.0619526	0.0244038	0.00414873	-0.257757	-0.0409817
199595	415596	TagModule_0351	downtag	32	C3	dn	40324352C03.x1_MR1_plate32_C3	good	25	C11	139	SO_0402	transcriptional regulator, LysR family (NCBI ptt file)	-0.00933038	-0.0804401	0.0269005	-0.159316	-0.00830988	-0.0219972	0.011964	0.0148456	0.000836348	-0.0292633	-0.139384	-0.0361843	0.0585868	0.0728863	0.0123697
199595	415596	TagModule_0959	downtag	75	E7	dn	40324819I13.x1_MR1_mutant75_E7	edge	5	H1	139	SO_0402	transcriptional regulator, LysR family (NCBI ptt file)	-0.0913713	-0.0802591	-0.072075	-0.127356	-0.0332429	-0.0161648	0.00595296	0.0108652	-0.0390436	-0.0809303	-0.168137	0.023322	-0.0725272	0.00243957	0.0169711
199595	415596	TagModule_2318	downtag	249	D6	dn	40290141H11.x1_MR1_plate249_D6	good	38	F2	139	SO_0402	transcriptional regulator, LysR family (NCBI ptt file)	0.133921	0.0285664	-0.181609	-0.211947	-0.105222	-0.213704	0.0221718	-0.0384431	-0.286146	0.037991	-0.464345	-0.0703907	-0.289297	-0.178236	-0.0473007
199596	417311	TagModule_0377	downtag	34	F5	dn	40324354F05.x1_MR1_plate34_F5	good	25	E10	139	SO_0403	hypothetical protein (NCBI ptt file)	-0.0914028	-0.0560354	0.155305	-0.0698403	0.165669	0.020639	0.0598535	0.0220416	0.307859	0.152505	0.709825	0.150046	0.1526	0.063884	-0.0610631
199596	417311	TagModule_0176	uptag	46	C2	up	40324653F04.x1_MR1_plate46_C2	edge	2	A6	139	SO_0403	hypothetical protein (NCBI ptt file)	-0.110909	-0.0651834	0.0166335	0.0602541	0.233038	0.0169945	-0.0439856	-0.0388269	0.264623	0.147052	0.348744	0.0210717	0.0378093	0.175049	0.207993
199596	417311	TagModule_0176	downtag	46	C2	dn	40324653F04.x1_MR1_plate46_C2	edge	2	A2	139	SO_0403	hypothetical protein (NCBI ptt file)	-0.198049	-0.10012	0.190801	0.129679	-0.0320848	0.0176359	0.0771148	0.123373	0.428966	0.249283	0.796813	0.0552951	0.284524	0.0972734	-0.0148597
199596	417311	TagModule_0058	downtag	7	B10	dn	40294083B10	good	22	E5	139	SO_0403	hypothetical protein (NCBI ptt file)	-0.135017	0.00989157	-0.0119189	0.0587563	0.111941	0.0675658	-0.05528	0.020312	0.264111	0.085966	0.583242	0.10444	0.0514449	0.115273	-0.0839134
199596	417311	TagModule_0377	uptag	34	F5	up	40324354F05.x1_MR1_plate34_F5	good	26	E11	139	SO_0403	hypothetical protein (NCBI ptt file)	0.243073	-0.0509688	0.112824	-0.012626	0.453003	-0.062377	0.063811	0.0874591	0.172753	0.00234548	0.360843	0.0130737	0.0243865	0.0561613	0.184569
199597	418203	TagModule_1383	uptag	81	B2	up	40324820D03.x1_MR1_mutant81_B2	good	7	A5	139	SO_0404	hypothetical protein (NCBI ptt file)	0.119878	0.105659	0.21098	0.410018	0.487138	0.204601	0.0907196	0.313219	0.447657	0.351888	0.381347	-0.0400573	0.0784177	0.181219	0.362861
199597	418203	TagModule_3028	uptag	251	G12	up	40290139M23.x1_MR1_plate251_G12	good	40	C9	139	SO_0404	hypothetical protein (NCBI ptt file)	-0.104755	-0.375606	-0.149559	-0.0637141	-0.172844	-0.266135	-0.0202076	-0.0811225	0.0993746	-0.275152	0.0368868	-0.0272064	-0.118664	-0.177957	0.571854
199597	418203	TagModule_3028	downtag	251	G12	dn	40290139M23.x1_MR1_plate251_G12	good	39	B10	139	SO_0404	hypothetical protein (NCBI ptt file)	-0.509762	-0.46083	-0.188872	0.187649	-0.0999365	-0.172736	-0.100622	-0.11643	0.0994679	-0.266698	0.318362	-0.147529	-0.120139	-0.0522721	-0.0194611
199597	418203	TagModule_2096	downtag	138	A2	dn	40324912B04.x1_MR1_plate138_A2	good	15	E3	139	SO_0404	hypothetical protein (NCBI ptt file)	-0.0976267	-0.150097	0.0949267	0.106082	0.0886176	0.0957687	-0.106214	0.0762976	0.386477	0.0791938	0.625916	0.0336065	0.137763	0.064475	0.0146107
199597	418203	TagModule_2096	uptag	138	A2	up	40324912B04.x1_MR1_plate138_A2	good	15	G11	139	SO_0404	hypothetical protein (NCBI ptt file)	0.566507	-0.0724678	0.0715829	-0.29421	-0.463834	-0.1713	-0.0393394	-0.0412425	0.201265	0.0521554	0.208102	-0.0240278	-0.088673	0.0368977	0.109664
199597	418203	TagModule_3375	uptag	252	C2	up	40290139E04.x1_MR1_plate252_C2	edge	40	E2	139	SO_0404	hypothetical protein (NCBI ptt file)	0.500518	0.0177081	0.0151851	0.0336821	0.302702	0.100592	0.0162899	-0.0815448	0.256695	0.111089	0.513502	0.182274	0.151558	-0.0714364	0.0424479
199599	423252	TagModule_1704	uptag	102	B1	up	40324830D02.x1_MR1_mutant102_B1	good	11	B10	139	SO_0406	thioredoxin 1 (NCBI ptt file)	-3.20598	-2.15953	-2.95847	-3.16097	-2.89205	-2.66022	-2.0128	-1.63493	-1.99148	-3.07132	-3.42934	-1.92253	-3.29748	-1.72711	-1.29222
199600	423730	TagModule_3723	uptag	210	G12	up	40290100N24.x1_MR1_plate210_G12	good	32	G6	139	SO_0407	ATP-dependent RNA helicase, DEAD box family (NCBI ptt file)	-2.96739	-0.23389	-0.4182	-1.24381	-4.03585	-1.41531	-0.161521	-0.51737	-1.32023	-0.796036	-0.799446	-0.0661198	-0.337377	0.61325	-0.446332
199600	423730	TagModule_2417	downtag	159	F2	dn	40325119K03.x1_MR1_plate159_F2	good	18	D5	139	SO_0407	ATP-dependent RNA helicase, DEAD box family (NCBI ptt file)	-0.806419	0.111083	-0.468567	-0.451335	-1.88882	-0.548999	-0.152182	-0.451292	-0.397876	-0.393531	-0.258499	-0.177974	-0.280775	0.687488	0.0511358
199601	425050	TagModule_0362	uptag	33	A2	up	40324353A02.x1_MR1_plate33_A2	good	26	D7	139	SO_0408	guanosine-5'-triphosphate,3'-diphosphate pyrophosphatase (NCBI ptt file)	-2.89597	-0.200066	-0.0961791	-0.325077	-3.0593	-0.575944	-0.177454	0.169156	-1.02955	-0.0893641	-0.520991	0.0931	-0.476031	0.772996	-0.433486
199601	425050	TagModule_0362	downtag	33	A2	dn	40324353A02.x1_MR1_plate33_A2	good	25	D7	139	SO_0408	guanosine-5'-triphosphate,3'-diphosphate pyrophosphatase (NCBI ptt file)	-0.748589	-0.0597783	-0.0621949	-0.640843	-2.00153	-0.589738	0.0192371	0.219321	-0.444562	-0.102444	-1.26011	-0.0674211	-0.627954	0.629379	0.126668
199602	426070	TagModule_2662	uptag	169	F8	up	40325121L15.x1_MR1_plate169_F8	good	20	E11	139	SO_0409	hypothetical protein (NCBI ptt file)	0.0540032	-0.131593	-0.00786534	-0.772121	-0.874498	-0.582227	-0.00289532	0.0872895	-0.331589	-0.194869	-0.0679954	-0.19335	-0.115869	0.181243	-0.244164
199602	426070	TagModule_3853	downtag	211	F1	dn	40290101K01.x1_MR1_plate211_F1	good	31	H2	139	SO_0409	hypothetical protein (NCBI ptt file)	-0.0410667	-0.0848774	-0.134013	-0.00567934	-0.0279211	-0.0129275	-0.00798921	0.101704	0.0442945	-0.0951873	-0.124652	0.122537	-0.0216643	-0.0809996	0.0491765
199603	426745	TagModule_2316	uptag	131	C9	up	40324911E17.x1_MR1_plate131_C9	edge	14	F12	139	SO_0410	mutator mutT protein (NCBI ptt file)	-0.138201	-0.268712	-0.176675	-0.142317	0.361873	0.055523	-0.0380457	-0.0437262	0.0206811	-0.0626068	-0.0544163	0.0256941	-0.0344596	0.362218	0.186267
199603	426745	TagModule_2831	downtag	176	H4	dn	40290007O08.x1_MR1_plate176_H4	good	27	C6	139	SO_0410	mutator mutT protein (NCBI ptt file)	0.0267768	0.0269797	-0.0751439	-0.0833782	-0.0671273	-0.130596	0.0402907	-0.0457441	-0.101066	-0.085769	-0.000589637	-0.0711069	-0.34006	-0.135384	-0.0440821
199605	427495	TagModule_3929	uptag	214	F1	up	40290101L02.x1_MR1_plate214_F1	good	33	C12	139	SO_0412	conserved hypothetical protein (NCBI ptt file)	0.0634131	0.105733	-0.034525	-0.0635294	0.636096	0.225854	-0.0188363	-0.189882	-0.00263557	0.00850585	0.483985	0.213267	0.287397	0.271641	-0.0080044
199605	427495	TagModule_3929	downtag	214	F1	dn	40290101L02.x1_MR1_plate214_F1	good	32	C4	139	SO_0412	conserved hypothetical protein (NCBI ptt file)	0.0323562	0.10966	0.143592	0.115535	0.158018	0.0685831	-0.00255227	0.0286753	0.138273	0.0797898	0.195777	0.130695	0.189499	0.254779	0.135656
199607	428993	TagModule_3081	downtag	252	D12	dn	40290139G24.x1_MR1_plate252_D12	good	39	D4	139	SO_0414	type 4 prepilin-like proteins leader peptide processing enzyme (NCBI ptt file)	-0.998435	0.454029	0.128648	-0.186538	0.969935	-0.81976	-0.901928	-0.653248	0.425636	0.767155	1.88827	0.7955	1.31447	-0.51714	0.209584
199607	428993	TagModule_1335	uptag	90	B10	up	40324822D20.x1_MR1_mutant90_B10	good	8	H7	139	SO_0414	type 4 prepilin-like proteins leader peptide processing enzyme (NCBI ptt file)	1.30704	0.987513	0.921928	0.0104847	2.52848	-0.451023	-0.889145	-0.967744	0.57627	1.07933	2.08739	0.812707	1.40392	1.43531	-1.18341
199607	428993	TagModule_3081	uptag	252	D12	up	40290139G24.x1_MR1_plate252_D12	good	40	E4	139	SO_0414	type 4 prepilin-like proteins leader peptide processing enzyme (NCBI ptt file)	0.590767	0.541394	0.522852	-0.179326	0.601869	-0.844943	-0.67798	-0.878441	0.464085	0.580424	1.04478	0.333905	0.603588	0.521741	-1.60486
199608	430085	TagModule_1884	downtag	57	D1	dn	40294783H01.x1_MR1_plate57_D1	good	3	E6	139	SO_0415	type IV pilus biogenesis protein PilC (NCBI ptt file)	-0.0305272	0.140263	0.0713927	0.0903569	0.189968	0.156909	-0.0383937	0.0834824	0.100057	0.0778906	0.419012	0.0425867	0.197943	-0.140938	0.0217767
199608	430085	TagModule_3514	downtag	201	B12	dn	40290047D23.x1_MR1_plate201_B12	good	30	B9	139	SO_0415	type IV pilus biogenesis protein PilC (NCBI ptt file)	0.0139284	0.169566	-0.0901299	0.221557	0.0246543	0.299256	0.030363	0.011874	0.0129052	-0.0332614	0.00519389	0.104801	0.107943	-0.296876	-0.117748
199608	430085	TagModule_1884	uptag	57	D1	up	40294783H01.x1_MR1_plate57_D1	good	3	F1	139	SO_0415	type IV pilus biogenesis protein PilC (NCBI ptt file)	-0.0375945	-0.0686833	0.139464	-0.148219	0.185388	-0.0565033	0.089165	0.138641	0.0621993	0.0188915	0.0631077	-0.0429796	-0.0509301	0.0708638	0.052981
199608	430085	TagModule_3514	uptag	201	B12	up	40290047D23.x1_MR1_plate201_B12	good	31	B11	139	SO_0415	type IV pilus biogenesis protein PilC (NCBI ptt file)	0.197781	-0.112761	0.022712	-0.0145393	-0.126178	-0.178612	-0.00268111	-0.0917476	-0.0990046	-0.0341773	-0.22741	-0.138957	-0.0841559	-0.268455	-0.213749
199609	431608	TagModule_3892	uptag	213	B10	up	40290101D19.x1_MR1_plate213_B10	good	33	B2	139	SO_0416	type IV pilus biogenesis protein PilB (NCBI ptt file)	0.0478241	0.127891	0.219806	-0.0654722	0.0803675	0.000135461	0.160594	0.247858	0.247845	0.171676	0.0152199	-0.0789907	-0.0104442	-0.0785582	0.015055
199609	431608	TagModule_3742	downtag	218	F9	dn	40290102L18.x1_MR1_plate218_F9	edge	32	G10	139	SO_0416	type IV pilus biogenesis protein PilB (NCBI ptt file)	0.0692475	0.0217575	-0.15727	0.224042	0.02448	0.297783	-0.081427	-0.119532	0.01422	-0.0771211	-0.32048	0.103596	0.0519439	-0.145437	-0.0675044
199609	431608	TagModule_3507	uptag	254	F8	up	40290139L16.x1_MR1_plate254_F8	good	40	H12	139	SO_0416	type IV pilus biogenesis protein PilB (NCBI ptt file)	0.0414182	-0.0213123	-0.187214	-0.128564	-0.446314	-0.0551222	-0.0199334	-0.148495	-0.254838	-0.239467	-0.0147161	-0.042599	-0.168481	-0.201483	-0.0711592
199609	431608	TagModule_3507	downtag	254	F8	dn	40290139L16.x1_MR1_plate254_F8	good	39	G8	139	SO_0416	type IV pilus biogenesis protein PilB (NCBI ptt file)	0.0270057	-0.164514	-0.0598296	-0.0545247	-0.0686167	-0.0442674	0.0315058	0.0304581	-0.0212879	-0.0138915	-0.0952233	-0.0383617	-0.022235	0.025428	0.0179192
199609	431608	TagModule_3742	uptag	218	F9	up	40290102L18.x1_MR1_plate218_F9	edge	33	H9	139	SO_0416	type IV pilus biogenesis protein PilB (NCBI ptt file)	0.0812126	0.026937	-0.0337883	0.431692	0.407176	0.285072	-0.015802	-0.107511	0.098419	0.141944	-0.110605	-0.0210601	0.114652	0.0366242	0.0609329
199610	433391	TagModule_3259	downtag	242	B5	dn	40290136D10.x1_MR1_plate242_B5	edge	36	G2	139	SO_0417	pilin, putative (NCBI ptt file)	-0.175711	-0.306629	-0.507584	-0.483719	-0.47229	0.00502767	0.0160191	-0.362713	-0.0321804	-0.396801	-0.411547	-0.236405	-0.334357	-0.15053	-0.0283577
199610	433391	TagModule_2504	downtag	163	A6	dn	40325120A11.x1_MR1_plate163_A6	good	19	A6	139	SO_0417	pilin, putative (NCBI ptt file)	0.09401	-0.0715807	0.0624487	0.30057	-0.0273636	0.0804058	-0.0299079	0.0801873	0.330084	-0.233714	-0.141848	-0.153469	0.0873852	-0.000639647	0.0866999
199610	433391	TagModule_2430	downtag	160	A11	dn	40325119A22.x1_MR1_plate160_A11	good	18	E1	139	SO_0417	pilin, putative (NCBI ptt file)	0.303333	0.0491323	-0.0156161	-0.130642	0.123789	-0.0109777	-0.0356489	-0.0483499	-0.200311	-0.0452282	0.198298	-0.125754	-0.0219722	0.179672	0.0138019
199610	433391	TagModule_0311	downtag	146	D12	dn	40325018H24.x1_MR1_mutant146_D12	edge	16	H6	139	SO_0417	pilin, putative (NCBI ptt file)	0.211265	0.0414292	0.0838923	-0.145366	-0.0027999	-0.166552	0.146373	0.129487	-0.0679906	0.194093	0.235034	-0.060689	-0.00227058	0.0281721	0.0384772
199610	433391	TagModule_0311	uptag	146	D12	up	40325018H24.x1_MR1_mutant146_D12	edge	17	D2	139	SO_0417	pilin, putative (NCBI ptt file)	0.216937	0.0553735	0.0446583	0.0977832	0.155134	0.0483568	0.0729292	0.175059	0.0431081	0.136805	0.137286	-0.0720393	0.0820492	0.0607087	-0.0896053
199610	433391	TagModule_3259	uptag	242	B5	up	40290136D10.x1_MR1_plate242_B5	edge	37	G12	139	SO_0417	pilin, putative (NCBI ptt file)	-0.00332407	-0.130405	-0.24163	-0.0121156	-0.108149	0.0332345	0.0854597	-0.0789758	-0.0202461	-0.229084	-0.194002	-0.14904	-0.20843	0.0836457	0.0720536
199613	435462	TagModule_2326	uptag	131	G12	up	40324911M23.x1_MR1_plate131_G12	good	14	G9	139	SO_0421	AmpD protein (NCBI ptt file)	-0.443558	-0.255195	0.358903	0.0763959	0.371832	0.360753	-0.0407234	0.267102	-0.0256241	0.325791	0.388391	-0.0107609	0.0422014	-0.356452	0.0632571
199614	436277	TagModule_1600	downtag	101	G6	dn	40324830N11.x1_MR1_mutant101_G6	good	10	G8	139	SO_0422	AmpE protein (NCBI ptt file)	-0.24797	-0.140719	-0.159626	0.0936331	-0.121826	0.0734407	-0.226557	0.0596992	0.122282	-0.238639	-0.360489	-0.129781	-0.385543	-0.239947	0.0870751
199614	436277	TagModule_3685	uptag	216	E12	up	40290102I24.x1_MR1_plate216_E12	good	33	E9	139	SO_0422	AmpE protein (NCBI ptt file)	-0.0904315	0.0140458	-0.00093809	0.0449615	-0.0973742	-0.0226792	-0.0871518	0.156493	0.147323	-0.0255564	-0.089053	-0.120532	-0.124958	0.0658558	0.0853732
199614	436277	TagModule_2184	downtag	1011	A6	dn	40290134A06.x1_MR1_cherry_pick_trial_plate1011_A6	good	45	F3	139	SO_0422	AmpE protein (NCBI ptt file)	-0.121433	-0.036807	-0.0737357	0.160579	0.00901292	0.147258	-0.0872349	0.185872	0.0496072	-0.145006	-0.261004	-0.0602376	-0.099693	-0.373721	0.088336
199615	437566	TagModule_2564	downtag	165	E9	dn	40325120J17.x1_MR1_plate165_E9	edge	19	D11	139	SO_0423	pyruvate dehydrogenase complex repressor (NCBI ptt file)	-1.11512	-0.905222	-1.42936	-1.00956	-0.823408	-2.08706	-0.32044	-0.0886412	0.226719	-0.816926	-1.61001	-0.127658	-3.9929	0.761513	0.0566816
199615	437566	TagModule_0024	uptag	2	H12	up	40294020H12	good	23	B8	139	SO_0423	pyruvate dehydrogenase complex repressor (NCBI ptt file)	-3.41738	-3.3886	-3.30986	-1.8274	-1.46744	-1.1261	-0.734839	-3.02688	-0.135224	-2.38245	-3.57888	-2.49497	-3.68433	2.37423	-0.604808
199616	438400	TagModule_4068	downtag	227	C11	dn	40290129E21.x1_MR1_plate227_C11	good	34	A6	139	SO_0424	pyruvate dehydrogenase complex, E1 component, pyruvate dehydrogenase (NCBI ptt file)	-2.73425	-2.48666	-2.7652	-1.12933	-2.70411	1.07046	-0.853067	-2.69883	-0.852002	-2.26399	-2.89352	-0.682831	-2.78774	0.397311	-0.29516
199616	438400	TagModule_3454	downtag	198	H9	dn	40290004P18.x1_MR1_plate198_H9	good	29	G9	139	SO_0424	pyruvate dehydrogenase complex, E1 component, pyruvate dehydrogenase (NCBI ptt file)	-2.57551	-2.61397	-2.5676	-1.27541	-2.42169	1.12623	-0.760009	-2.64122	-0.426252	-2.23191	-2.54228	-0.77346	-2.75844	0.410068	-0.392481
199616	438400	TagModule_2392	downtag	134	E3	dn	40324911J06.x1_MR1_plate134_E3	edge	15	A1	139	SO_0424	pyruvate dehydrogenase complex, E1 component, pyruvate dehydrogenase (NCBI ptt file)	-0.0583979	-0.117194	-0.157126	-0.132212	-0.109841	-0.024197	-0.011408	-0.0977663	-0.107575	-0.0808337	-0.0711377	-0.0667217	-0.0321468	-0.20447	-0.119804
199616	438400	TagModule_2392	uptag	134	E3	up	40324911J06.x1_MR1_plate134_E3	edge	15	C12	139	SO_0424	pyruvate dehydrogenase complex, E1 component, pyruvate dehydrogenase (NCBI ptt file)	0.0737799	-0.100744	-0.0391931	0.091753	0.0245175	0.0105353	0.00351401	-0.107634	0.0470219	0.145126	-0.0183794	-0.0581095	0.0102224	-0.341065	-0.0713432
199617	441079	TagModule_2192	uptag	142	D8	up	40324913H16.x1_MR1_plate142_D8	good	16	G5	139	SO_0425	pyruvate dehydrogenase complex, E2 component, dihydrolipoamide acetyltransferase (NCBI ptt file)	-2.65362	-2.92969	-2.73467	-1.07617	-1.69598	1.07688	-0.938318	-2.90916	-0.657852	-2.47066	-3.21339	-2.27048	-3.11475	2.23494	-0.0622592
199617	441079	TagModule_2192	downtag	142	D8	dn	40324913H16.x1_MR1_plate142_D8	good	16	C9	139	SO_0425	pyruvate dehydrogenase complex, E2 component, dihydrolipoamide acetyltransferase (NCBI ptt file)	-3.28848	-3.18214	-3.21434	-1.17046	-3.02457	0.99259	-0.899874	-3.38456	-0.991544	-2.40597	-3.18797	-1.97392	-3.77272	1.07256	0.0191941
199619	444828	TagModule_1739	downtag	97	E1	dn	40324829J01.x1_MR1_mutant97_E1	good	10	B11	139	SO_0427	sensory box protein (NCBI ptt file)	-0.0209504	-0.017218	-0.164683	-0.133096	-0.194054	0.152996	-0.0149363	-0.388136	-0.201817	-0.202495	-0.526284	-0.0452619	-0.0388724	-0.286487	-0.099088
199619	444828	TagModule_2090	downtag	138	A5	dn	40324912B10.x1_MR1_plate138_A5	good	15	E4	139	SO_0427	sensory box protein (NCBI ptt file)	0.0169808	-0.00171831	-0.101032	-0.281272	-0.0449379	-0.00606999	0.0628626	-0.0408544	-0.175111	-0.0524409	0.0481479	-0.0500348	-0.0650289	0.0260746	-0.0779658
199619	444828	TagModule_3024	uptag	240	H3	up	40290136O06.x1_MR1_plate240_H3	edge	37	D9	139	SO_0427	sensory box protein (NCBI ptt file)	0.131485	0.0594284	0.00914332	0.33149	0.067963	0.159989	-0.00625955	0.0943498	0.0646088	0.153353	0.145406	-0.0917524	-0.18257	0.273381	0.210977
199619	444828	TagModule_2090	uptag	138	A5	up	40324912B10.x1_MR1_plate138_A5	good	15	G12	139	SO_0427	sensory box protein (NCBI ptt file)	0.0626458	-0.101059	-0.088364	0.0339825	0.320188	0.170366	-0.0319497	-0.0369454	0.0963267	-0.117658	0.0724588	0.00183142	-0.0508595	-0.11599	-0.0871771
199619	444828	TagModule_1739	uptag	97	E1	up	40324829J01.x1_MR1_mutant97_E1	good	10	E2	139	SO_0427	sensory box protein (NCBI ptt file)	-0.0106032	-0.0415889	-0.0203911	-0.11007	-0.340562	-0.124944	0.04456	0.0666175	-0.0136896	0.00898133	0.0126854	-0.14997	-0.154869	-0.255589	0.0113927
199620	449534	TagModule_2978	uptag	240	C6	up	40290136E12.x1_MR1_plate240_C6	good	37	C9	139	SO_0428	conserved hypothetical protein (NCBI ptt file)	0.0550788	-0.581832	-0.0262738	0.00543432	0.21197	0.286066	0.0755218	0.451471	-0.00156077	-0.0195173	0.704182	-0.0831635	-0.26285	-0.507435	0.495144
199620	449534	TagModule_1123	uptag	247	C10	up	40290141E19.x1_MR1_plate247_C10	good	39	B1	139	SO_0428	conserved hypothetical protein (NCBI ptt file)	0.0198735	-0.598022	0.0166294	-0.250636	0.123381	0.247657	0.037278	0.31067	0.0238648	-0.161541	0.792335	-0.0816028	-0.156049	-0.134856	0.503232
199620	449534	TagModule_1123	downtag	247	C10	dn	40290141E19.x1_MR1_plate247_C10	good	38	A8	139	SO_0428	conserved hypothetical protein (NCBI ptt file)	0.178254	-0.430441	0.257687	-0.165396	0.0358032	0.0848549	0.00908658	0.269327	-0.0361755	0.022883	0.716251	-0.110128	-0.57613	-0.480633	-0.0531797
199620	449534	TagModule_1955	uptag	239	E10	up	40290136I19.x1_MR1_plate239_E10	good	37	A10	139	SO_0428	conserved hypothetical protein (NCBI ptt file)	0.273464	-0.340769	0.0239067	0.262184	0.460459	0.31661	-0.0485752	0.28777	0.174681	0.0266387	0.41699	-0.0386138	-0.0976708	-0.0438543	0.510213
199620	449534	TagModule_1955	downtag	239	E10	dn	40290136I19.x1_MR1_plate239_E10	good	36	A3	139	SO_0428	conserved hypothetical protein (NCBI ptt file)	0.285234	-0.330655	0.251295	0.291193	0.192075	0.307459	-0.000298595	0.292162	0.211201	-0.126382	0.552695	-0.0679908	-0.0381971	-0.304014	0.0819353
199621	451966	TagModule_3258	downtag	242	A4	dn	40290136B08.x1_MR1_plate242_A4	good	36	F11	139	SO_0429	peptidase, M13 family (NCBI ptt file)	0.0138287	-0.034818	-0.0193225	0.00269193	0.0618654	0.0135113	-0.00901579	0.125525	0.116107	0.10002	0.178513	-0.0145016	0.182078	0.0957494	0.122053
199621	451966	TagModule_3258	uptag	242	A4	up	40290136B08.x1_MR1_plate242_A4	good	37	G10	139	SO_0429	peptidase, M13 family (NCBI ptt file)	0.158975	0.0463453	-0.020536	0.0403295	0.0579435	0.0640579	-0.0501646	0.104431	0.012108	0.0342379	0.00646246	-0.100125	-0.0791484	0.0377425	0.149706
199621	451966	TagModule_1747	downtag	97	B4	dn	40324829D07.x1_MR1_mutant97_B4	edge	10	A12	139	SO_0429	peptidase, M13 family (NCBI ptt file)	0.107797	0.00878002	-0.139615	0.0549237	-0.0371651	0.105587	-0.0190805	0.202326	0.165705	0.0731923	0.308107	0.0679568	0.0103766	0.397521	0.0939751
199621	451966	TagModule_1747	uptag	97	B4	up	40324829D07.x1_MR1_mutant97_B4	edge	10	D3	139	SO_0429	peptidase, M13 family (NCBI ptt file)	0.0138491	0.0422625	-0.17693	0.438143	-0.211304	0.261891	-0.0780206	0.0969045	0.0875446	0.244039	-0.0303758	0.0955845	0.0976366	0.152571	0.0420573
199623	454705	TagModule_1826	downtag	55	A8	dn	40294783A15.x1_MR1_plate55_A8	good	3	D2	139	SO_0431	HAD-superfamily hydrolase, subfamily IA, variant 3 protein family (NCBI ptt file)	-0.042349	-0.0658379	-0.0628276	0.0732898	-0.717976	0.169048	-0.0322974	0.0251781	-0.0125734	-0.160726	0.0787069	-0.206536	0.0565148	-0.0690402	0.0246916
199623	454705	TagModule_3893	downtag	285	A6	dn	B11_MR1_plate285_A6	edge	43	F8	139	SO_0431	HAD-superfamily hydrolase, subfamily IA, variant 3 protein family (NCBI ptt file)	-0.331928	0.583721	0.716197	0.361418	-1.60691	0.295774	-0.225284	-0.097752	0.269099	0.20897	0.961309	0.0698553	0.661061	0.123898	-0.0420562
199623	454705	TagModule_2651	uptag	261	E2	up	J03_MR1_plate261_E2	good	41	F10	139	SO_0431	HAD-superfamily hydrolase, subfamily IA, variant 3 protein family (NCBI ptt file)	-0.297959	-0.248977	-0.156735	-0.545741	-1.53218	-0.257825	-0.000706799	-0.0421092	-0.179233	-0.553117	-0.477238	-0.0419643	-0.0991382	-0.0750568	-0.16435
199623	454705	TagModule_0121	downtag	13	G1	dn	40294162G01	good	23	B11	139	SO_0431	HAD-superfamily hydrolase, subfamily IA, variant 3 protein family (NCBI ptt file)	-0.147465	0.0124159	-0.082221	-0.135975	-1.0414	-0.156001	0.0330305	-0.202867	-0.137769	-0.0385642	-0.0500439	0.0131127	-0.234747	-0.170119	-0.084477
199625	458543	TagModule_0264	downtag	24	H12	dn	40324344H12.x1_MR1_plate24_H12	good	24	E5	139	SO_0433	regulator of sigma D (NCBI ptt file)	0.00196045	-0.0722989	-0.102292	-0.203044	-0.221987	-0.0897774	0.0274899	-0.061173	0.0397227	-0.0155042	-0.238422	-0.131658	-0.318588	-0.144626	0.0746718
199625	458543	TagModule_2723	uptag	172	D10	up	40325122G20.x1_MR1_plate172_D10	good	21	A5	139	SO_0433	regulator of sigma D (NCBI ptt file)	0.124824	-0.0525236	-0.113671	0.0312651	0.127316	-0.0265669	0.04428	-0.011457	0.0565909	-0.0071855	-0.121956	0.0297006	-0.184414	-0.271433	0.0823937
199629	461211	TagModule_3034	uptag	185	G8	up	40290009N15.x1_MR1_plate185_G8	edge	29	B11	139	SO_0437	sensory box protein (NCBI ptt file)	0.12265	-0.003654	0.0126445	0.191062	0.246796	0.228646	-0.0226408	0.0138482	0.171647	0.153847	-0.166251	-0.0990043	-0.0160889	0.066061	0.217028
199629	461211	TagModule_2427	uptag	160	A3	up	40325119A06.x1_MR1_plate160_A3	good	18	H10	139	SO_0437	sensory box protein (NCBI ptt file)	0.187514	0.151895	-0.0248235	0.190196	0.507614	0.152335	-0.0897469	0.0595847	0.13769	-0.294595	-0.104876	-0.174468	-0.0761221	0.239971	0.358814
199629	461211	TagModule_3034	downtag	185	G8	dn	40290009N15.x1_MR1_plate185_G8	edge	28	C6	139	SO_0437	sensory box protein (NCBI ptt file)	0.13691	0.0245363	-0.184774	-0.193358	-0.0335648	-0.0458387	-0.0776313	-0.110356	-0.318514	-0.0551661	0.116863	-0.0635394	-0.0952673	0.133147	-0.0332979
199629	461211	TagModule_2427	downtag	160	A3	dn	40325119A06.x1_MR1_plate160_A3	good	18	E2	139	SO_0437	sensory box protein (NCBI ptt file)	0.08486	-0.135827	-0.0337409	0.142016	0.200683	0.221017	-0.0814194	-0.0747997	0.098696	-0.142708	0.0398189	-0.0744066	0.145477	0.277219	0.0794461
199630	463857	TagModule_3805	uptag	221	E7	up	40290103J13.x1_MR1_plate221_E7	good	34	C12	139	SO_0438	oxidoreductase, short chain dehydrogenase/reductase family (NCBI ptt file)	0.0745212	-0.0534436	-0.081827	0.180189	0.213542	0.0852948	0.0348995	-0.0731713	0.105699	0.164703	-0.135443	-0.0595269	-0.131177	-0.085844	-0.158515
199632	465030	TagModule_2883	uptag	179	D3	up	40290008G05.x1_MR1_plate179_D3	good	28	F5	139	SO_0440	conserved hypothetical protein (NCBI ptt file)	0.0606341	0.0621783	-0.0683754	0.343617	0.634773	0.274969	-0.0176322	0.0352107	0.0822092	0.0912348	0.0239185	0.0289561	0.10881	0.0298493	0.138074
199632	465030	TagModule_2883	downtag	179	D3	dn	40290008G05.x1_MR1_plate179_D3	good	27	F5	139	SO_0440	conserved hypothetical protein (NCBI ptt file)	0.0560267	0.00575913	-0.118995	-0.13784	-0.00395509	-0.0327361	0.0538077	-0.0744766	-0.12922	-0.0263998	0.0587186	-0.0461035	-0.209522	-0.0656193	-0.0114504
199633	468430	TagModule_0920	uptag	153	C4	up	40325020F07.x1_MR1_mutant153_C4	edge	18	A12	139	SO_0441	phosphoribosylamine--glycine ligase (NCBI ptt file)	0.507785	-2.97978	-2.68843	-2.57723	-2.866	-2.44233	0.0698964	-2.40195	-2.69183	-2.88103	-3.15769	-1.77359	-2.9989	-1.2951	-0.840528
199633	468430	TagModule_1026	downtag	153	A11	dn	40325020B21.x1_MR1_mutant153_A11	good	17	E8	139	SO_0441	phosphoribosylamine--glycine ligase (NCBI ptt file)	0.268248	-3.81011	-3.9308	-3.2477	-3.85596	-2.42597	0.0313605	-2.99601	-3.98258	-3.52719	-3.53816	-1.0844	-4.08012	-0.925769	-0.200345
199633	468430	TagModule_1026	uptag	153	A11	up	40325020B21.x1_MR1_mutant153_A11	good	18	A6	139	SO_0441	phosphoribosylamine--glycine ligase (NCBI ptt file)	0.441434	-3.12404	-3.66239	-3.01289	-3.36021	-2.45609	-0.0415326	-3.01688	-3.49807	-3.55107	-4.05752	-2.0145	-3.69773	-1.2186	-0.862627
199633	468430	TagModule_0920	downtag	153	C4	dn	40325020F07.x1_MR1_mutant153_C4	edge	17	F3	139	SO_0441	phosphoribosylamine--glycine ligase (NCBI ptt file)	0.188022	-3.11971	-3.31202	-2.81717	-3.15666	-2.10415	-0.155688	-2.78134	-3.31991	-3.14122	-3.10064	-0.689248	-3.21457	-0.927885	-0.229583
199634	469791	TagModule_0725	uptag	54	G11	up	40324655N22.x1_MR1_plate54_G11	good	3	D8	139	SO_0442	phosphoribosylaminoimidazolecarboxamide formyltransferase/IMP cyclohydrolase (NCBI ptt file)	-2.17572	-5.23687	-4.79978	-3.27921	-4.7385	-2.57073	-0.0347978	-2.74604	-4.77381	-4.08557	-4.73564	-2.02963	-5.20373	-1.66745	-0.714902
199634	469791	TagModule_0725	downtag	54	G11	dn	40324655N22.x1_MR1_plate54_G11	good	3	C8	139	SO_0442	phosphoribosylaminoimidazolecarboxamide formyltransferase/IMP cyclohydrolase (NCBI ptt file)	-1.27081	-4.38842	-4.49964	-3.77468	-4.63238	-2.98565	0.0312976	-3.29116	-4.41685	-4.04905	-4.18816	-2.41953	-4.6168	-2.08343	-0.440287
199635	471758	TagModule_0529	uptag	38	E4	up	40324358E04.x1_MR1_plate38_E4	edge	27	E9	139	SO_0443	transcriptional regulator, MerR family (NCBI ptt file)	0.0651278	0.0407909	0.145572	-0.149108	-0.109371	-0.0152082	-0.032562	0.0320491	0.370167	0.352672	-0.230352	0.0145044	0.208389	0.1468	-0.0258803
199635	471758	TagModule_0529	downtag	38	E4	dn	40324358E04.x1_MR1_plate38_E4	edge	26	E3	139	SO_0443	transcriptional regulator, MerR family (NCBI ptt file)	-0.0358966	0.0393089	0.080537	-0.0979452	-0.152201	-0.0638204	0.0525796	0.037169	0.137941	0.210725	-0.197177	0.0731066	0.0744557	0.134131	-0.113457
199635	471758	TagModule_0307	uptag	28	H7	up	40324348H07.x1_MR1_plate28_H7	good	25	H9	139	SO_0443	transcriptional regulator, MerR family (NCBI ptt file)	-0.0365067	-0.490614	0.164272	-0.309082	-0.200443	-0.0264668	0.0784676	-1.13974	0.596547	0.373772	-1.01108	0.246936	-0.0912176	-0.241728	-0.348161
199636	472249	TagModule_2797	uptag	175	E6	up	40290007I11.x1_MR1_plate175_E6	good	28	A9	139	SO_0444	hypothetical protein (NCBI ptt file)	-0.293813	0.0217328	0.181358	0.108291	-1.81811	-0.073293	-0.0456258	0.00452478	0.878633	0.73875	0.098171	0.205783	0.368279	0.121095	-0.141501
199636	472249	TagModule_2797	downtag	175	E6	dn	40290007I11.x1_MR1_plate175_E6	good	27	A8	139	SO_0444	hypothetical protein (NCBI ptt file)	-0.244763	-0.24678	0.02731	0.366676	-0.168439	0.153581	-0.168697	0.215343	0.629649	0.322696	-0.587682	0.150487	0.721628	0.0141681	0.21049
199637	473830	TagModule_3452	uptag	198	G1	up	40290004N02.x1_MR1_plate198_G1	edge	30	G6	139	SO_0445	hflC protein, putative (NCBI ptt file)	0.0259972	-0.0429664	-0.174957	-0.319888	-0.591573	-0.128488	0.00908344	-0.205958	-0.212206	-0.280565	-0.0809373	0.0451034	-0.0507003	-0.204296	-0.14093
199639	475053	TagModule_0056	uptag	7	B8	up	40294083B08	good	23	E6	139	SO_0447	hypothetical protein (NCBI ptt file)	0.0585819	0.0892443	0.078339	0.180807	0.00555821	0.101864	0.0906382	0.223035	0.236438	0.121965	0.268893	-0.0745308	0.105774	-0.187111	0.141604
199640	475311	TagModule_4016	uptag	233	A1	up	40290067B01.x1_MR1_plate233_A1	edge	36	B5	139	SO_0448	hypothetical protein (NCBI ptt file)	0.183724	-0.168748	-0.00237783	0.00878504	0.244404	0.131373	0.0864335	-0.0294244	0.0300846	-0.0589436	0.0961473	-0.0627191	0.058445	-0.00863358	0.126884
199640	475311	TagModule_4016	downtag	233	A1	dn	40290067B01.x1_MR1_plate233_A1	edge	35	A11	139	SO_0448	hypothetical protein (NCBI ptt file)	0.178221	0.0247525	0.00411779	0.00266966	0.0638928	0.171337	0.0928914	-0.0493891	-0.0107088	-0.0479302	0.530174	-0.0373516	-0.060402	-0.083728	0.0305059
199641	475608	TagModule_2167	downtag	141	C11	dn	40324913F21.x1_MR1_plate141_C11	good	16	A11	139	SO_0449	conserved hypothetical protein (NCBI ptt file)	0.00277637	-0.0359155	-0.0370381	0.11328	0.262686	0.255529	-0.000913287	-0.0094837	0.0859176	-0.0431776	0.539356	-0.0160323	0.0798287	0.0296831	0.0645893
199641	475608	TagModule_2803	downtag	175	G5	dn	40290007M09.x1_MR1_plate175_G5	good	27	A12	139	SO_0449	conserved hypothetical protein (NCBI ptt file)	0.0907363	-0.0047066	-0.00715881	-0.0166956	0.0385843	0.0749483	0.0325071	-0.0857144	0.0133915	0.00109046	0.459212	-0.0402952	-0.0411467	0.047493	-0.125558
199641	475608	TagModule_2803	uptag	175	G5	up	40290007M09.x1_MR1_plate175_G5	good	28	B1	139	SO_0449	conserved hypothetical protein (NCBI ptt file)	0.124383	0.137044	-0.0883689	0.291227	-0.0452105	0.33791	-0.0973051	0.0585265	0.156722	-0.0935601	0.337016	-0.00548035	0.0907015	-0.063239	0.0662141
199641	475608	TagModule_2167	uptag	141	C11	up	40324913F21.x1_MR1_plate141_C11	good	16	E4	139	SO_0449	conserved hypothetical protein (NCBI ptt file)	0.233059	-0.103742	-0.0398706	0.311034	0.444112	0.136132	-0.0175514	-0.0443832	0.132432	0.0930604	0.065028	-0.070472	0.00222124	0.0554149	0.130308
199642	477300	TagModule_3006	uptag	1011	B12	up	40290134B12.x1_MR1_cherry_pick_trial_plate1011_B12	good	46	F7	139	SO_0450	major facilitator family protein (NCBI ptt file)	0.0121768	0.0844136	0.0469604	-0.228991	-0.538651	-0.133534	0.0488275	0.169458	0.0324329	0.0322162	0.0677643	-0.0550131	-0.019146	0.146939	-0.0228573
199642	477300	TagModule_3311	downtag	192	H9	dn	40290003O18.x1_MR1_plate192_H9	good	28	G10	139	SO_0450	major facilitator family protein (NCBI ptt file)	-0.00698038	0.00433465	-0.148404	-0.298362	-0.109212	-0.174689	0.0302273	-0.0328068	-0.278398	0.00451206	-0.0940119	-0.089844	-0.250933	0.00104578	-0.0178453
199642	477300	TagModule_3311	uptag	192	H9	up	40290003O18.x1_MR1_plate192_H9	good	29	G9	139	SO_0450	major facilitator family protein (NCBI ptt file)	-0.0415642	-0.149393	-0.0539394	-0.0163068	0.137166	-0.0396838	0.0265854	0.00420212	-0.00522583	0.0597287	-0.123467	-0.0625947	-0.0439789	0.00394856	-0.0437933
199642	477300	TagModule_2820	downtag	244	D12	dn	40290140G24.x1_MR1_plate244_D12	good	37	C4	139	SO_0450	major facilitator family protein (NCBI ptt file)	0.0680573	-0.0273778	-0.0417291	-0.104658	-0.0432137	-0.159474	-0.0210932	-0.0387687	-0.0622011	0.0197885	-0.0711114	-0.164411	-0.211092	-0.0387978	0.058242
199642	477300	TagModule_2820	uptag	244	D12	up	40290140G24.x1_MR1_plate244_D12	good	38	D2	139	SO_0450	major facilitator family protein (NCBI ptt file)	0.0480463	0.141211	-0.110819	-0.521328	-0.239561	-0.386015	-0.0208475	-0.0456036	-0.257107	-0.36193	-0.100294	-0.164447	-0.368905	0.0311228	-0.0539939
199645	479507	TagModule_4174	uptag	263	B5	up	C09_MR1_plate263_B5	good	41	H6	139	SO_0453	peptidyl-prolyl cis-trans isomerase FkbP (NCBI ptt file)	0.0489058	-0.0152767	-0.114738	0.0223253	-4.90393e-05	-0.0328558	-0.0517741	-0.0642385	-0.0026384	-0.0250776	-0.102297	-0.0660721	-0.0636678	-0.0698042	0.00795809
199646	479839	TagModule_1204	uptag	89	G9	up	40324822N17.x1_MR1_mutant89_G9	good	8	G9	139	SO_0454	conserved hypothetical protein (NCBI ptt file)	0.0603866	0.431509	-0.134189	0.278689	0.089873	0.198012	-0.0621692	-0.235261	-0.202628	-0.457167	-0.0679313	0.0709579	0.000934724	-0.308148	-0.19211
199646	479839	TagModule_1058	downtag	77	A2	dn	40324819B03.x1_MR1_mutant77_A2	good	6	A12	139	SO_0454	conserved hypothetical protein (NCBI ptt file)	-0.0440971	0.502624	0.0365599	0.338743	0.0654454	0.160312	0.115843	0.146188	0.103566	-0.118438	0.0417849	-0.0357284	0.238707	-0.100798	0.0355768
199647	480304	TagModule_3410	uptag	197	A4	up	40290004B07.x1_MR1_plate197_A4	good	30	D9	139	SO_0455	hypothetical transporter (NCBI ptt file)	-0.0837703	0.0244322	0.00677707	-0.381712	-0.479927	-0.230067	0.0353056	0.0283239	-0.173173	-0.0899437	-0.118329	-0.0788399	-0.142949	-0.187834	-0.0314506
199647	480304	TagModule_1876	downtag	115	H1	dn	40324859O01.x1_MR1_mutant115_H1	good	12	E6	139	SO_0455	hypothetical transporter (NCBI ptt file)	-0.0825098	0.358494	0.0966728	0.213909	-0.0469202	0.248005	0.0533045	0.0570787	0.213874	-0.141588	-0.00584508	0.0891855	0.335314	-0.118662	0.0312188
199647	480304	TagModule_3410	downtag	197	A4	dn	40290004B07.x1_MR1_plate197_A4	good	29	D9	139	SO_0455	hypothetical transporter (NCBI ptt file)	0.0133527	0.769398	-0.0847084	0.117845	-0.0146904	0.139718	0.00364572	0.0283362	-0.0947814	-0.0602378	0.198941	0.186139	0.0905956	-0.239591	-0.0875428
199648	482440	TagModule_0746	downtag	50	C2	dn	40324654F04.x1_MR1_plate50_C2	good	2	F6	139	SO_0456	immunogenic-related protein (NCBI ptt file)	0.138076	0.498887	-0.0742182	0.104217	0.113766	0.0696524	0.0381221	0.243768	-0.067472	0.00374734	0.345341	-0.0685172	0.481222	-0.0894637	0.0612441
199648	482440	TagModule_1921	downtag	239	D6	dn	40290136G11.x1_MR1_plate239_D6	edge	36	A1	139	SO_0456	immunogenic-related protein (NCBI ptt file)	0.00112496	0.447375	-0.12014	-0.126316	-0.146665	-0.0161273	0.0261461	-0.000734541	-0.0728052	-0.0202303	0.0787807	-0.0754527	-0.212569	0.0825669	-0.0426762
199648	482440	TagModule_3397	uptag	196	H5	up	40290004O10.x1_MR1_plate196_H5	edge	30	D8	139	SO_0456	immunogenic-related protein (NCBI ptt file)	-0.0409443	0.234352	-0.182603	-0.159205	-0.59139	-0.263039	0.0183754	-0.261702	-0.281976	-0.281265	-0.26501	-0.0260884	-0.129967	-0.185155	-0.0759126
199651	484359	TagModule_2418	downtag	261	C1	dn	F01_MR1_plate261_C1	good	40	E5	139	SO_0459	conserved hypothetical protein (NCBI ptt file)	-0.0356998	0.07937	0.0577736	0.213784	-0.0109901	0.202382	-0.0423779	0.169658	0.0687139	-0.0369296	-0.156611	-0.164729	0.106958	-0.162384	0.0606924
199651	484359	TagModule_2418	uptag	261	C1	up	F01_MR1_plate261_C1	good	41	F7	139	SO_0459	conserved hypothetical protein (NCBI ptt file)	-0.0647009	0.00584815	-0.0474364	0.0654967	0.228087	0.0585131	-0.0126139	-0.0100761	-0.0115834	0.00982805	-0.131602	-0.1295	-0.134202	0.0342885	0.207022
199654	486557	TagModule_0247	uptag	23	B7	up	40324343B07.x1_MR1_plate23_B7	edge	25	C9	139	SO_0462	hypothetical protein (NCBI ptt file)	0.0826442	-0.00414258	-0.0204582	-0.11719	0.105087	0.00152007	0.00392708	0.0787521	0.0281525	-0.016967	-0.0315082	-0.0712549	-0.00435018	0.0999661	0.101471
199654	486557	TagModule_1918	uptag	118	F2	up	40324859L04.x1_MR1_mutant118_F2	good	13	B8	139	SO_0462	hypothetical protein (NCBI ptt file)	0.00295851	-0.0481391	-0.123097	0.232964	0.880447	0.142599	0.0614104	-0.0652313	-0.00840827	-0.0161794	-0.0334423	0.0762641	0.0626766	-0.338001	-0.189173
199654	486557	TagModule_3841	downtag	246	G3	dn	40290140N06.x1_MR1_plate246_G3	edge	37	H4	139	SO_0462	hypothetical protein (NCBI ptt file)	0.265998	0.415648	0.210616	0.290339	0.0980416	0.265359	0.0365919	0.262198	0.19816	0.157635	0.129216	-0.0419862	-0.0746353	-0.112474	-0.0553
199654	486557	TagModule_0247	downtag	23	B7	dn	40324343B07.x1_MR1_plate23_B7	edge	24	C10	139	SO_0462	hypothetical protein (NCBI ptt file)	-0.0263025	-0.073957	-0.00747802	-0.117867	-0.0322641	-0.0712332	0.00673454	0.0577158	0.000627034	-0.0494892	-0.101271	-0.00494716	-0.0511158	-0.00152818	0.0226546
199655	487030	TagModule_2170	uptag	141	A12	up	40324913B23.x1_MR1_plate141_A12	good	16	E1	139	SO_0463	conserved hypothetical protein (NCBI ptt file)	0.0338337	0.0451161	0.120265	-0.0833905	0.21366	0.238001	-0.00488584	0.0942569	0.182147	-0.172574	-0.0290261	0.0380486	0.155058	-0.0567636	-0.0473228
199655	487030	TagModule_2170	downtag	141	A12	dn	40324913B23.x1_MR1_plate141_A12	good	16	A6	139	SO_0463	conserved hypothetical protein (NCBI ptt file)	0.0767644	0.0898492	-0.00997579	-0.132695	0.12864	0.11756	0.0514951	0.030659	-0.0412547	-0.0358894	0.183029	0.0204005	-0.0519153	0.211345	0.0382968
199658	489412	TagModule_1557	uptag	100	D2	up	40324830G04.x1_MR1_mutant100_D2	good	10	H6	139	SO_0466	hypothetical protein (NCBI ptt file)	0.116892	0.111812	0.141492	0.339387	0.29455	0.283327	-0.040863	0.0825015	0.433395	0.378881	0.153835	-0.0238419	0.113375	0.0961631	0.436953
199659	490777	TagModule_1068	downtag	66	B9	dn	40324816D18.x1_MR1_mutant66_B9	good	4	C2	139	SO_0467	DNA helicase II (NCBI ptt file)	-1.22616	-0.247375	-1.1109	-0.53997	-0.700926	-0.142151	-0.929237	-0.342454	-1.87937	-1.0603	0.423523	-2.23815	-1.0084	0.372492	-0.00993612
199659	490777	TagModule_1875	uptag	57	C7	up	40294783F13.x1_MR1_plate57_C7	good	3	E12	139	SO_0467	DNA helicase II (NCBI ptt file)	-1.25412	-0.127118	-0.663845	-0.815373	-1.06185	-0.344459	-0.600566	-0.248825	-1.89887	-0.77279	-0.0835008	-2.6734	-0.781899	0.180015	0.134661
199659	490777	TagModule_2909	downtag	180	D5	dn	40290008G10.x1_MR1_plate180_D5	good	27	H1	139	SO_0467	DNA helicase II (NCBI ptt file)	-1.01702	0.0414815	-1.02785	-0.818485	-0.841212	-0.264005	-0.799631	-0.480565	-1.89138	-0.797997	0.41252	-2.33486	-1.06022	0.0329261	0.0147197
199662	494724	TagModule_1606	downtag	101	G2	dn	40324830N03.x1_MR1_mutant101_G2	good	10	G6	139	SO_0470	hypothetical protein (NCBI ptt file)	-0.0715245	0.119216	0.228315	0.167476	0.00592056	0.071478	-0.020339	0.182083	-0.0103553	0.0463108	0.453071	0.045177	0.0922047	-0.0221529	0.043136
199662	494724	TagModule_1071	uptag	77	D10	up	40324819H19.x1_MR1_mutant77_D10	good	6	C8	139	SO_0470	hypothetical protein (NCBI ptt file)	0.0816799	-0.125432	-0.0277933	-0.169917	-0.0348555	-0.0337542	0.0878375	0.0756579	-0.0410355	-0.0728054	-0.0404794	-0.00549741	0.0561506	0.0651392	-0.127762
199662	494724	TagModule_1606	uptag	101	G2	up	40324830N03.x1_MR1_mutant101_G2	good	11	B3	139	SO_0470	hypothetical protein (NCBI ptt file)	0.103728	0.0738166	0.0220159	0.248992	-0.0148358	0.0808384	-0.0172625	0.155764	0.0874985	0.112359	0.114823	-0.0392587	0.0377674	0.0480163	0.19379
199663	495533	TagModule_1072	uptag	66	B2	up	40324816D04.x1_MR1_mutant66_B2	good	4	C3	139	SO_0471	hypothetical dioxygenase (NCBI ptt file)	0.122425	-0.0688861	0.0477562	0.0203828	0.167505	0.110331	0.00987809	0.133461	-0.00801562	0.113812	0.196991	-0.0539991	0.0575588	0.116464	0.0696274
199663	495533	TagModule_0223	downtag	21	C7	dn	40294325C07.x1_MR1_plate21_C7	good	24	A11	139	SO_0471	hypothetical dioxygenase (NCBI ptt file)	0.0385062	-0.0385956	-0.130258	-0.117798	-0.00543423	0.00831971	-0.0445085	-0.0527787	-0.147514	-0.0834318	-0.33153	-0.0280421	-0.35378	-0.13697	-0.0847792
199663	495533	TagModule_1072	downtag	66	B2	dn	40324816D04.x1_MR1_mutant66_B2	good	4	B12	139	SO_0471	hypothetical dioxygenase (NCBI ptt file)	-0.0592154	0.0692611	0.0592364	-0.00345022	0.0109639	0.0352994	0.0189463	-0.0325024	0.00242891	0.0227171	-0.0419871	-0.0523388	-0.0556395	-0.268766	-0.12094
199664	496714	TagModule_1829	downtag	111	B4	dn	40324858C07.x1_MR1_mutant111_B4	good	12	B6	139	SO_0472	membrane protein, putative (NCBI ptt file)	-0.101909	-0.0808888	-0.0469424	0.00961394	0.059301	0.0615284	0.0138262	-0.0356719	-0.0557289	-0.112113	0.120198	0.121787	0.179986	-0.125835	-0.0652307
199664	496714	TagModule_2488	uptag	162	G7	up	40325119N14.x1_MR1_plate162_G7	good	19	D8	139	SO_0472	membrane protein, putative (NCBI ptt file)	-0.14951	-0.372467	-0.10295	-0.0713902	0.0133536	-0.198417	-0.0581781	-0.110606	-0.0819633	-0.137117	-0.140901	0.0724455	-0.079541	0.147268	0.00759167
199667	499024	TagModule_1911	uptag	118	H9	up	40324859P18.x1_MR1_mutant118_H9	good	13	B10	139	SO_0476	thioredoxin, putative (NCBI ptt file)	0.38101	0.166002	-0.170869	0.784588	0.568774	0.625188	-0.0244658	0.0910736	0.243526	0.284373	0.35898	0.257679	0.331273	-0.520442	-0.47292
199667	499024	TagModule_3617	downtag	283	B3	dn	C05_MR1_plate283_B3	good	43	D2	139	SO_0476	thioredoxin, putative (NCBI ptt file)	-0.0664694	0.0868352	-0.126709	-0.0234302	-0.033114	-0.0158774	-0.0479148	-0.0598251	0.0375694	-0.306243	-0.0394923	0.0459821	-0.260468	-0.0856927	-0.0399786
199667	499024	TagModule_1911	downtag	118	H9	dn	40324859P18.x1_MR1_mutant118_H9	good	12	G8	139	SO_0476	thioredoxin, putative (NCBI ptt file)	0.17388	0.243965	0.0783731	-0.0701605	0.362946	0.236067	0.0633236	0.228648	0.0609336	0.193688	0.0299394	0.0711586	0.0775572	-0.329475	-0.229749
199668	499625	TagModule_0547	downtag	243	B1	dn	40290140C01.x1_MR1_plate243_B1	good	36	H10	139	SO_0477	cytochrome c-type biogenesis protein NrfF precursor (NCBI ptt file)	0.122445	0.0294591	-0.0400005	0.00339901	0.0585603	0.0890847	-0.00183409	-0.0220445	-0.0206206	-0.000739635	-0.120913	0.0277391	-0.00100639	-0.0776681	0.0346158
199669	500071	TagModule_1179	uptag	79	F3	up	40324820K05.x1_MR1_mutant79_F3	good	6	F11	139	SO_0478	cytochrome c-type biogenesis protein CcmF (NCBI ptt file)	-0.0853677	0.0208038	0.123644	0.0574496	0.357256	0.0753173	-0.00225262	0.186956	0.0663345	0.143655	0.126283	-0.0678074	-0.0125863	0.0258552	0.127033
199669	500071	TagModule_1179	downtag	79	F3	dn	40324820K05.x1_MR1_mutant79_F3	good	6	E10	139	SO_0478	cytochrome c-type biogenesis protein CcmF (NCBI ptt file)	-0.40476	0.285829	0.589541	0.305489	-0.547564	0.244162	-0.125518	3.01505e-05	0.360346	0.109453	0.432924	0.0620592	0.649032	0.097309	-0.00633713
199669	500071	TagModule_2913	downtag	251	C6	dn	40290139E11.x1_MR1_plate251_C6	good	39	B4	139	SO_0478	cytochrome c-type biogenesis protein CcmF (NCBI ptt file)	0.0711354	0.108013	-0.0522111	0.0543715	-0.0176114	0.0588797	-0.0323673	0.0859183	-0.0983176	-0.0352144	-0.028536	-0.0651583	-0.140195	-0.0603223	-0.0225809
199669	500071	TagModule_3873	uptag	212	D5	up	40290101G10.x1_MR1_plate212_D5	edge	33	A3	139	SO_0478	cytochrome c-type biogenesis protein CcmF (NCBI ptt file)	0.113448	-0.0321431	0.0120673	-0.0804254	0.119986	-0.0916344	0.0306999	0.0073337	0.105729	-0.0116529	-0.0600024	-0.100237	-0.00910471	-0.234817	-0.258228
199669	500071	TagModule_2913	uptag	251	C6	up	40290139E11.x1_MR1_plate251_C6	good	40	C3	139	SO_0478	cytochrome c-type biogenesis protein CcmF (NCBI ptt file)	0.0438534	0.0407326	0.0317218	0.0996243	0.0546709	0.132288	0.123922	0.190882	0.10604	0.0962613	0.0397905	0.0565514	0.062702	-0.201718	0.0243264
199670	502638	TagModule_1176	uptag	79	A9	up	40324820A17.x1_MR1_mutant79_A9	good	6	E11	139	SO_0479	cytochrome c, putative (NCBI ptt file)	-0.00230913	-0.0650498	-0.0734549	-0.166527	-0.0623172	-0.137968	-0.102032	-0.0936228	-0.0739928	-0.0207228	-0.025694	-0.0603937	-0.0758281	-0.0112417	0.10463
199670	502638	TagModule_1176	downtag	79	A9	dn	40324820A17.x1_MR1_mutant79_A9	good	6	D9	139	SO_0479	cytochrome c, putative (NCBI ptt file)	0.0972622	0.0153822	-0.0567624	-0.0981219	-0.0662803	-0.0471551	-0.0175603	-0.0414947	-0.074148	0.0680589	0.205005	0.00700183	-0.140233	0.0294168	-0.0662378
199672	505400	TagModule_2828	uptag	251	H8	up	40290139O15.x1_MR1_plate251_H8	good	40	D3	139	SO_0481	peptidyl-prolyl cis-trans isomerase, FKBP-type (NCBI ptt file)	0.0227811	0.0798629	-0.053974	0.126603	0.185679	0.158866	-0.0335384	0.0556101	-0.121101	-0.129753	-0.114827	0.0204621	-0.0117902	-0.00884683	0.0624669
199672	505400	TagModule_2011	downtag	130	F6	dn	40324910L12.x1_MR1_plate130_F6	good	14	B12	139	SO_0481	peptidyl-prolyl cis-trans isomerase, FKBP-type (NCBI ptt file)	-0.00611373	0.0132952	-0.08162	0.0835543	-0.156702	0.0686423	0.0079006	-0.00194606	-0.0514726	-0.182239	-0.185521	0.0337632	-0.109404	-0.27113	-0.0410958
199673	506273	TagModule_1521	uptag	88	A1	up	40324822A02.x1_MR1_mutant88_A1	good	8	D7	139	SO_0482	formate-dependent nitrite reductase, nrfG protein (NCBI ptt file)	0.00398215	-0.11531	-0.196805	0.0414329	0.0759731	-0.0088697	0.0487276	-0.133314	-0.0818664	-0.127899	-0.0882814	0.0803461	0.112793	-0.0120132	-0.19659
199674	507034	TagModule_2984	uptag	240	E8	up	40290136I16.x1_MR1_plate240_E8	good	37	D2	139	SO_0483	formate-dependent nitrite reductase, nrfC protein (NCBI ptt file)	0.0218687	-0.129297	-0.0828109	-0.137543	-0.119543	-0.0477844	0.0305605	-0.0542317	-0.107674	-0.0935203	-0.183501	-0.0852108	-0.0523632	-0.192165	0.00185459
199675	507756	TagModule_3658	downtag	215	D1	dn	40290102G01.x1_MR1_plate215_D1	good	32	C12	139	SO_0484	formate-dependent nitrite reductase, nrfD protein (NCBI ptt file)	-0.031173	0.0342221	-0.0217582	-0.116955	-0.0969843	-0.105354	0.0271887	-0.0114445	-0.117188	-0.0659835	-0.0669494	-0.0485064	-0.119817	-0.0490211	-0.0375883
199675	507756	TagModule_4022	uptag	233	F7	up	40290067L13.x1_MR1_plate233_F7	good	36	C9	139	SO_0484	formate-dependent nitrite reductase, nrfD protein (NCBI ptt file)	0.0689941	0.000954596	-0.00221488	0.0689914	-0.248285	-0.0244015	-0.0267981	-0.171255	-0.0171958	-0.0114147	-0.134005	-0.0101695	-0.145269	-0.0754222	-0.158341
199675	507756	TagModule_1475	uptag	83	C9	up	40324821E17.x1_MR1_mutant83_C9	good	7	E2	139	SO_0484	formate-dependent nitrite reductase, nrfD protein (NCBI ptt file)	-0.112117	0.00552525	-0.0874584	-0.00433936	0.0773605	0.0102175	-0.0384748	0.03443	0.0605482	0.0315766	-0.103392	-0.0847899	-0.0613125	0.0717382	0.0620155
199675	507756	TagModule_1659	downtag	105	C10	dn	40324831F19.x1_MR1_mutant105_C10	good	11	D5	139	SO_0484	formate-dependent nitrite reductase, nrfD protein (NCBI ptt file)	0.0456629	0.0342997	-0.0582822	-0.164751	-0.0487426	-0.0959281	-0.0137715	-0.0316946	-0.190304	-0.0432705	0.00467815	-0.103138	-0.273855	0.0821405	0.0176801
199676	508811	TagModule_2948	downtag	1006	F7	dn	40325090F07.x1_MR1_plate1006_F7	good	46	C4	139	SO_0485	nosL protein (NCBI ptt file)	0.0763646	-0.149255	0.0777978	0.290671	0.114525	0.198288	0.0605213	0.0947859	0.162261	-0.0557699	0.0679459	-0.0151135	0.208301	0.0392812	0.117626
199676	508811	TagModule_2948	uptag	1006	F7	up	40325090F07.x1_MR1_plate1006_F7	good	46	B4	139	SO_0485	nosL protein (NCBI ptt file)	-0.0305901	-0.216853	-0.0691491	-0.18793	-0.378425	-0.213082	0.063081	-0.100395	-0.126988	-0.0668899	-0.252113	-0.00096904	-0.111689	-0.354398	-0.182267
199676	508811	TagModule_3346	downtag	289	H5	dn	H05_MR1_plate289_H5	edge	44	B9	139	SO_0485	nosL protein (NCBI ptt file)	-0.0617464	-0.151433	-0.129515	-0.0638754	-0.199676	-0.161561	-0.0415721	-0.16584	0.0163408	-0.0871402	-0.182934	0.00468987	-0.122303	-0.147469	-0.07659
199676	508811	TagModule_3346	uptag	289	H5	up	H05_MR1_plate289_H5	edge	45	D6	139	SO_0485	nosL protein (NCBI ptt file)	0.0119397	-0.0783068	-0.136245	-0.22573	0.0920393	-0.0731314	-0.0536688	-0.15898	-0.112614	-0.195939	-0.232925	-0.0755167	-0.113172	-0.117092	0.00529415
199677	509313	TagModule_1691	downtag	104	H12	dn	40324831O24.x1_MR1_mutant104_H12	good	11	C9	139	SO_0486	copper ABC transporter, periplasmic copper-binding protein (NCBI ptt file)	0.0251873	-0.0458556	0.0134479	-0.0457635	-0.0736056	0.0134446	-0.0152981	-0.106161	0.00103645	-0.025272	-0.111603	-0.0821079	-0.151079	0.0429933	-0.00679958
199677	509313	TagModule_1691	uptag	104	H12	up	40324831O24.x1_MR1_mutant104_H12	good	11	F5	139	SO_0486	copper ABC transporter, periplasmic copper-binding protein (NCBI ptt file)	-0.110943	0.104881	0.0696192	0.475474	-0.178744	0.513521	-0.0684774	0.091568	0.239098	0.251592	0.0901789	0.0456405	-0.00119393	-0.0172668	0.037109
199678	510632	TagModule_0821	downtag	73	D11	dn	40324818H21.x1_MR1_mutant73_D11	good	5	D6	139	SO_0487	copper ABC transporter, ATP-binding protein (NCBI ptt file)	0.0548701	-0.0399501	0.00736293	-0.130751	-0.00515276	0.0351767	0.012364	0.0406341	-0.0431708	-0.0350373	0.0245666	-0.0177895	-0.0125868	0.0891195	-0.00324393
199678	510632	TagModule_0439	downtag	36	A3	dn	40324356A03.x1_MR1_plate36_A3	good	26	C4	139	SO_0487	copper ABC transporter, ATP-binding protein (NCBI ptt file)	-0.0946566	-0.158618	-0.087435	-0.0279081	-0.233419	0.150621	-0.0656427	-0.016013	0.047856	-0.12317	-0.234827	-0.0139686	0.00790942	-0.150742	-0.108908
199678	510632	TagModule_0821	uptag	73	D11	up	40324818H21.x1_MR1_mutant73_D11	good	5	E4	139	SO_0487	copper ABC transporter, ATP-binding protein (NCBI ptt file)	0.0968154	0.0872636	0.0208742	0.128639	0.196444	0.235582	-0.0392176	-0.050386	0.0205972	0.0677905	0.11772	0.151285	0.0877438	-0.128509	-0.13342
199678	510632	TagModule_0439	uptag	36	A3	up	40324356A03.x1_MR1_plate36_A3	good	27	C3	139	SO_0487	copper ABC transporter, ATP-binding protein (NCBI ptt file)	-0.141877	-0.0936593	-0.187503	-0.103638	-0.171791	0.112192	-0.0416322	-0.086641	-0.0931857	-0.111098	-0.185965	-0.0817589	0.0281071	0.0465736	0.0300877
199678	510632	TagModule_1732	downtag	97	A3	dn	40324829B05.x1_MR1_mutant97_A3	good	10	A9	139	SO_0487	copper ABC transporter, ATP-binding protein (NCBI ptt file)	-0.0779135	-0.155002	-0.0507372	-0.189833	-0.228964	-0.0343478	0.032467	-0.0632608	-0.0700399	-0.012696	0.121138	-0.066975	-0.0891685	0.159021	0.0197453
199679	511684	TagModule_1681	downtag	145	B12	dn	40325018D23.x1_MR1_mutant145_B12	edge	16	G4	139	SO_0488	copper ABC transporter, permease protein (NCBI ptt file)	-0.0789182	-0.191857	-0.164133	0.0418014	-0.237296	-0.10863	0.0506006	-0.0385589	-0.016366	-0.141339	-0.611108	0.0409089	-0.255753	-0.17577	0.00799032
199679	511684	TagModule_1681	uptag	145	B12	up	40325018D23.x1_MR1_mutant145_B12	edge	17	B12	139	SO_0488	copper ABC transporter, permease protein (NCBI ptt file)	0.106535	0.0540926	-0.113852	0.280157	-0.192968	0.0321135	-0.0783762	-0.0265372	-0.033904	-0.196034	-0.286463	-0.0695478	-0.210588	-0.379809	-0.154902
199679	511684	TagModule_2396	downtag	134	H4	dn	40324911P08.x1_MR1_plate134_H4	good	15	A6	139	SO_0488	copper ABC transporter, permease protein (NCBI ptt file)	0.053124	-0.0108183	0.0832678	-0.0520524	-0.086929	0.116602	-0.00197902	0.0289292	-0.00559543	0.00521377	-0.0686529	-0.0447301	0.021184	0.156174	0.0248148
199679	511684	TagModule_1805	downtag	107	E1	dn	40324832I01.x1_MR1_mutant107_E1	good	11	F12	139	SO_0488	copper ABC transporter, permease protein (NCBI ptt file)	-0.0154515	-0.0656132	0.0521199	0.269255	-0.0913252	0.0791247	-0.00501078	-0.0138449	0.101798	0.00862734	-0.10042	-0.157297	-0.0539748	0.0186221	0.0164146
199681	512737	TagModule_0961	downtag	70	C11	dn	40324817F22.x1_MR1_mutant70_C11	good	4	H1	139	SO_0490	transcriptional regulator (NCBI ptt file)	-0.0200115	-0.00452546	-0.0180869	0.141615	0.0281377	0.0440195	0.0143986	-0.0127292	0.04709	0.002975	-0.0344837	0.0157952	-0.0116744	-0.0470082	0.0335191
199681	512737	TagModule_0961	uptag	70	C11	up	40324817F22.x1_MR1_mutant70_C11	good	4	H10	139	SO_0490	transcriptional regulator (NCBI ptt file)	0.0959554	0.0532309	-0.0798746	0.11992	-0.216346	0.158659	-0.00313685	-0.060541	0.0368779	2.80987e-05	0.0247294	0.0358488	0.0557345	-0.267224	-0.246877
199682	514492	TagModule_3362	downtag	195	A6	dn	40290004A11.x1_MR1_plate195_A6	good	29	B3	139	SO_0491	peptidase, M13 family (NCBI ptt file)	0.0801958	0.0020263	0.0179688	0.0462378	0.00085985	-0.00763831	0.00917357	-0.0103106	0.0578512	-0.0423344	0.0152829	-0.0110026	0.0785675	0.00686412	-0.0105422
199682	514492	TagModule_0861	uptag	78	B8	up	40324819D16.x1_MR1_mutant78_B8	good	6	D6	139	SO_0491	peptidase, M13 family (NCBI ptt file)	0.240729	0.101049	-0.150064	0.118733	0.116137	0.230579	-0.0233663	-0.0487644	-0.0324917	0.00795415	0.145734	0.0758891	0.127779	-0.00888095	0.00558422
199682	514492	TagModule_3362	uptag	195	A6	up	40290004A11.x1_MR1_plate195_A6	good	30	A11	139	SO_0491	peptidase, M13 family (NCBI ptt file)	-0.0941792	-0.0353936	-0.0208221	-0.0480436	-0.0795555	-0.0221774	-0.002405	-0.00213845	0.00228866	-0.00320827	-0.135672	-0.0414177	-0.071983	-0.195018	-0.0360771
199683	516765	TagModule_0513	uptag	46	F1	up	40324653L02.x1_MR1_plate46_F1	good	2	A10	139	SO_0492	hypothetical flavoprotein oxygenases (NCBI ptt file)	-0.0252741	0.00564485	0.00738607	-0.167509	-0.0442684	-0.0705338	0.0271856	0.0750822	0.0502214	-0.00505926	0.16176	-0.0225351	0.0682254	0.225596	0.0414919
199683	516765	TagModule_0513	downtag	46	F1	dn	40324653L02.x1_MR1_plate46_F1	good	2	A4	139	SO_0492	hypothetical flavoprotein oxygenases (NCBI ptt file)	-0.0446843	-0.0842082	0.110087	0.173641	0.0683288	0.133138	0.0928482	0.121805	0.190528	0.0445357	0.319912	0.026743	0.329601	-0.122685	0.113549
199687	520371	TagModule_3604	uptag	267	C1	up	E01_MR1_plate267_C1	good	42	D10	139	SO_0496	conserved hypothetical protein (NCBI ptt file)	-0.0600203	-0.045284	0.0311751	0.127193	0.508917	0.117205	0.0121223	0.307296	0.119339	0.196389	0.0925128	0.0592011	0.185809	-0.310351	-0.0386277
199687	520371	TagModule_3604	downtag	267	C1	dn	E01_MR1_plate267_C1	good	41	C3	139	SO_0496	conserved hypothetical protein (NCBI ptt file)	0.0334538	0.118968	0.0434617	-0.185672	0.0905578	-0.126031	0.0852321	0.183063	-0.137944	0.0968185	0.0781498	0.036807	0.0810803	-0.156943	-0.085319
199688	521627	TagModule_2412	uptag	159	A3	up	40325119A05.x1_MR1_plate159_A3	good	18	G3	139	SO_0497	hypothetical protein (NCBI ptt file)	-0.229272	0.120492	0.0230299	0.0279146	-0.105571	0.126756	-0.0904567	0.0868624	0.00458754	-0.0746204	0.04101	-0.0209413	0.0117022	0.114515	0.179646
199688	521627	TagModule_2856	downtag	240	H1	dn	40290136O02.x1_MR1_plate240_H1	good	36	C9	139	SO_0497	hypothetical protein (NCBI ptt file)	0.0364802	-0.0413265	0.00956319	-0.218528	-0.0737873	-0.161054	0.053836	0.0161839	-0.125205	0.015434	0.129127	0.0585822	-0.0854832	-0.129797	-0.0598762
199688	521627	TagModule_2412	downtag	159	A3	dn	40325119A05.x1_MR1_plate159_A3	good	18	C6	139	SO_0497	hypothetical protein (NCBI ptt file)	0.00676684	-0.0107572	0.0328867	-0.286023	-0.107463	-0.320831	0.102071	0.0838258	-0.17247	0.121346	0.185724	-0.0695708	-0.214387	0.133766	0.0100365
199688	521627	TagModule_2856	uptag	240	H1	up	40290136O02.x1_MR1_plate240_H1	good	37	D8	139	SO_0497	hypothetical protein (NCBI ptt file)	-0.184169	0.242548	-0.0399871	0.114195	-0.267912	0.0463213	0.0133447	0.0855438	0.0777595	0.0198386	-0.104009	-0.121921	-0.136922	0.057993	-0.16973
199690	524074	TagModule_3891	uptag	213	C5	up	40290101F09.x1_MR1_plate213_C5	good	33	B4	139	SO_0499	hypothetical protein (NCBI ptt file)	0.017677	0.151703	0.120288	0.267048	0.240981	0.245211	0.0242571	0.20241	0.312194	0.244514	-0.0426221	-0.135513	-0.0466037	0.115948	0.117004
199691	525133	TagModule_0109	uptag	12	B1	up	40294161B01	edge	24	A5	139	SO_0500	methyl-accepting chemotaxis protein (NCBI ptt file)	-0.0540645	-0.0701039	-0.0816897	-0.169286	-0.144294	-0.151993	-0.063426	-0.137972	-0.119396	-0.234831	-0.147831	-0.0698106	-0.0773397	-0.0854002	-0.153682
199691	525133	TagModule_0462	uptag	45	C8	up	40324653F15.x1_MR1_plate45_C8	good	1	H7	139	SO_0500	methyl-accepting chemotaxis protein (NCBI ptt file)	0.0192876	0.0638786	-0.114031	0.0431813	0.323094	0.171806	-0.011206	-0.0622862	0.0366297	0.0301336	0.0795682	0.036736	0.110276	-0.0279566	0.0233878
199691	525133	TagModule_0462	downtag	45	C8	dn	40324653F15.x1_MR1_plate45_C8	good	1	H2	139	SO_0500	methyl-accepting chemotaxis protein (NCBI ptt file)	-0.11848	0.07147	-0.0642182	-0.00880148	-0.28829	0.0392666	-0.158535	-0.206826	-0.12773	-0.0493476	0.215106	-0.0576287	-0.0526799	-0.145556	-0.0494779
199692	528063	TagModule_2473	uptag	162	C7	up	40325119F14.x1_MR1_plate162_C7	good	19	D1	139	SO_0501	conserved hypothetical protein (NCBI ptt file)	-0.152201	-0.0869353	-0.0940005	-0.26709	-0.515742	-0.144332	-0.0735473	-0.0706793	-0.109826	-0.158084	-0.0131733	-0.0838807	-0.152508	0.12723	0.112622
199692	528063	TagModule_2473	downtag	162	C7	dn	40325119F14.x1_MR1_plate162_C7	good	18	H4	139	SO_0501	conserved hypothetical protein (NCBI ptt file)	-0.00976182	0.0862074	-0.0535436	0.134352	0.039368	0.123631	-0.0245275	-0.0457749	0.0109025	-0.0902668	-0.0918053	-0.108694	0.00753311	-0.154962	-0.0434772
199692	528063	TagModule_1931	uptag	260	D5	up	G10_MR1_plate260_D5	good	41	E5	139	SO_0501	conserved hypothetical protein (NCBI ptt file)	-0.131229	-0.11491	-0.185451	-0.0360723	-0.189112	-0.0114575	-0.0370656	-0.240371	-0.115716	-0.227801	-0.196404	0.015204	0.0881906	0.0104525	-0.101135
199693	528995	TagModule_3666	uptag	215	H1	up	40290102O01.x1_MR1_plate215_H1	edge	33	E2	139	SO_0502	transcriptional regulator, ArsR family (NCBI ptt file)	0.0653837	0.134445	0.0534944	0.211405	0.064052	0.150411	-0.00370792	0.0512112	0.0634352	-0.0257664	-0.116354	0.00377699	0.0486984	-0.140427	-0.0116826
199694	529531	TagModule_2816	downtag	240	E3	dn	40290136I06.x1_MR1_plate240_E3	good	36	B12	139	SO_0503	conserved hypothetical protein (NCBI ptt file)	-0.0317557	-0.0176109	0.0448963	-0.118662	-0.0635414	0.00283274	0.0291321	0.020178	0.0277324	-0.113075	0.00864468	-0.0391704	-0.0414249	-0.0731647	0.0363059
199694	529531	TagModule_2816	uptag	240	E3	up	40290136I06.x1_MR1_plate240_E3	good	37	C11	139	SO_0503	conserved hypothetical protein (NCBI ptt file)	-0.0267085	0.0232169	0.00822444	-0.0947026	0.107503	-0.0372007	0.0465281	0.0356431	0.0494439	-0.0529701	-0.0590027	-0.0360908	0.00492387	-0.0504807	-0.0101124
199695	530850	TagModule_1877	uptag	115	C7	up	40324859E13.x1_MR1_mutant115_C7	edge	12	H4	139	SO_0504	NAD(P)H-flavin reductase (NCBI ptt file)	-0.0200794	-0.681077	-0.454216	-0.912944	-0.812496	-1.16737	-0.412728	-0.999267	-0.137642	-0.0746641	-0.472349	0.143203	-0.144546	1.0492	0.778572
199695	530850	TagModule_2240	downtag	121	C2	dn	40324860F03.x1_MR1_mutant121_C2	good	13	A12	139	SO_0504	NAD(P)H-flavin reductase (NCBI ptt file)	-0.00353471	-0.49758	-0.0913245	-0.0236071	0.0702169	-0.440919	-0.37026	-0.656588	0.148238	0.365064	-0.957108	0.194457	0.389103	0.882561	0.152877
199695	530850	TagModule_1877	downtag	115	C7	dn	40324859E13.x1_MR1_mutant115_C7	edge	12	D12	139	SO_0504	NAD(P)H-flavin reductase (NCBI ptt file)	0.112066	-0.417168	-0.128191	-0.219111	0.00233235	-0.533415	-0.327653	-0.655027	0.0123128	0.365269	-1.00222	0.218734	0.189162	0.831451	0.10408
199696	531716	TagModule_2683	downtag	288	C3	dn	E06_MR1_plate288_C3	good	44	A5	139	SO_0505	conserved domain protein (NCBI ptt file)	-0.870482	-0.0228567	-0.789903	-0.414849	-0.644594	-0.665005	0.100164	-0.252823	-1.55062	-1.40548	-1.58935	-0.392418	-1.45437	-0.535952	-0.116622
199696	531716	TagModule_2683	uptag	288	C3	up	E06_MR1_plate288_C3	good	45	C5	139	SO_0505	conserved domain protein (NCBI ptt file)	-1.85028	0.0872513	-0.664244	-0.0385951	0.85007	-0.0696311	-0.0689696	-0.274315	-1.08238	-1.36203	-1.59231	-0.316638	-0.839348	-0.221915	-0.075878
199697	532473	TagModule_0468	downtag	36	E6	dn	40324356E06.x1_MR1_plate36_E6	edge	26	C7	139	SO_0506	conserved hypothetical protein TIGR00148 (NCBI ptt file)	0.323374	-0.294985	-0.0890757	-0.0496458	0.150827	-0.0365654	-0.246909	-0.278	0.453241	0.262569	-0.233219	-0.101098	0.108967	0.61231	0.0434193
199699	534068	TagModule_2730	uptag	172	G9	up	40325122M18.x1_MR1_plate172_G9	good	21	A12	139	SO_0508	hypothetical protein (NCBI ptt file)	0.00969625	-0.0422485	-0.0316644	0.238839	0.267361	0.10382	-0.0271734	0.0296214	0.0402708	0.200897	0.0157802	0.0337379	0.2006	-0.247494	-0.0522117
199699	534068	TagModule_2730	downtag	172	G9	dn	40325122M18.x1_MR1_plate172_G9	good	20	E10	139	SO_0508	hypothetical protein (NCBI ptt file)	0.0222323	-0.0585786	-0.0858935	-0.203081	-0.186137	-0.213624	0.0410316	-0.0644639	-0.14557	0.0408555	-0.0933353	-0.0568706	-0.14342	0.0760306	-0.0794871
199701	535321	TagModule_1521	downtag	88	H11	dn	40324822O22.x1_MR1_mutant88_H11	edge	8	D4	139	SO_0510	oxidoreductase, short-chain dehydrogenase/reductase family (NCBI ptt file)	0.0672997	0.0588923	-0.0078497	-0.0067548	-0.0344634	0.0955639	0.062359	0.201714	0.00617766	0.065629	-0.0934209	-0.2149	-0.0966246	-0.217044	0.0647903
199701	535321	TagModule_3557	downtag	203	D10	dn	40290048G19.x1_MR1_plate203_D10	edge	30	E10	139	SO_0510	oxidoreductase, short-chain dehydrogenase/reductase family (NCBI ptt file)	0.024587	-0.10945	-0.170863	-0.39969	-0.241995	-0.206461	0.13689	0.0135545	-0.24433	-0.0282257	-0.0620771	-0.154471	-0.241952	-0.00209249	-0.0810579
199701	535321	TagModule_1156	uptag	84	H5	up	40324821O10.x1_MR1_mutant84_H5	good	7	G11	139	SO_0510	oxidoreductase, short-chain dehydrogenase/reductase family (NCBI ptt file)	0.0168385	0.049883	-0.116474	-0.0240043	-0.0726461	-0.00339567	-0.0265148	-0.0835621	-0.0580084	-0.141413	-0.0523198	-0.0426972	-0.0424074	-0.132514	0.00259911
199702	536017	TagModule_0758	uptag	50	B3	up	40324654D06.x1_MR1_plate50_B3	good	2	F11	139	SO_0511	acetyl-CoA carboxylase, biotin carboxyl carrier protein (NCBI ptt file)	-0.0558117	-0.0219043	0.0057521	0.0610625	-0.424586	0.0698749	0.0229303	-0.0016669	0.0654534	0.0380706	0.142137	0.0701587	0.0468349	0.000712605	-0.106205
199703	536513	TagModule_0698	uptag	49	D11	up	40324654H21.x1_MR1_plate49_D11	good	2	E8	139	SO_0512	3-dehydroquinate dehydratase, type II (NCBI ptt file)	-4.34612	-4.66334	-4.73355	-3.98783	-4.60673	-3.20674	-0.293646	-2.33999	-4.77605	-4.63006	-5.00364	-4.02971	-4.85995	-2.34925	-1.35967
199703	536513	TagModule_0698	downtag	49	D11	dn	40324654H21.x1_MR1_plate49_D11	good	2	D10	139	SO_0512	3-dehydroquinate dehydratase, type II (NCBI ptt file)	-3.50515	-3.49301	-3.76699	-3.01538	-3.98073	-2.61835	-0.391684	-2.21539	-3.35341	-3.6676	-3.5536	-2.28298	-3.6199	-2.30309	-1.19975
199709	539029	TagModule_2011	uptag	130	H4	up	40324910P08.x1_MR1_plate130_H4	good	14	F4	139	SO_0518	outer membrane efflux family protein, putative (NCBI ptt file)	-0.0316215	-0.185073	0.0500619	-0.0807705	-0.460326	-0.219574	0.0147098	0.0618298	-0.0494795	-0.0488814	-0.209836	-0.118985	-0.0901942	-0.00664449	-0.0311733
199709	539029	TagModule_1697	downtag	102	C2	dn	40324830F04.x1_MR1_mutant102_C2	good	10	G11	139	SO_0518	outer membrane efflux family protein, putative (NCBI ptt file)	0.0157459	-0.193115	-0.0509939	0.0851405	0.175088	0.236014	-0.0178153	0.147965	0.127844	-0.0628647	-0.16267	0.107019	-0.031511	0.444861	0.0593788
199709	539029	TagModule_0388	downtag	44	G1	dn	40324653M02.x1_MR1_plate44_G1	good	1	G5	139	SO_0518	outer membrane efflux family protein, putative (NCBI ptt file)	-0.00901125	-0.0620662	-0.226656	-0.188017	-0.229624	-0.129558	-0.0689364	-0.0948129	-0.236057	-0.0726531	-0.24246	-0.163339	-0.300203	0.00877581	-0.0213911
199710	540393	TagModule_2724	downtag	240	D3	dn	40290136G06.x1_MR1_plate240_D3	good	36	B11	139	SO_0519	cation efflux protein, putative (NCBI ptt file)	-0.0493007	-0.0603701	-0.0332355	0.108454	-0.0876181	0.0400309	-0.0309296	-0.0135032	0.0247806	0.00286224	-0.310725	-0.0082027	0.0144338	-0.230671	0.0350057
199710	540393	TagModule_4185	uptag	224	D1	up	40290096G02.x1_MR1_plate224_D1	good	34	G1	139	SO_0519	cation efflux protein, putative (NCBI ptt file)	-0.0158678	-0.129816	-0.122843	-0.113895	0.438092	0.0153776	-0.015391	-0.0273888	-0.0973086	-0.15479	-0.149457	-0.019796	-0.0163736	-0.0253943	0.045641
199710	540393	TagModule_0474	downtag	40	C8	dn	40324652E16.x1_MR1_plate40_C8	good	1	B9	139	SO_0519	cation efflux protein, putative (NCBI ptt file)	-0.00462763	-0.151985	-0.11166	-0.0911305	-0.154509	-0.0581099	0.0350121	-0.0632062	-0.0987775	-0.0408638	-0.235757	-0.094699	-0.0400614	0.177712	0.00750638
199711	541742	TagModule_3248	downtag	241	D11	dn	40290136H21.x1_MR1_plate241_D11	edge	36	E3	139	SO_0520	heavy metal efflux pump, CzcA family (NCBI ptt file)	0.0454728	-0.00484285	-0.0178802	0.193794	0.0972151	0.100057	-0.015394	-0.0184715	-0.0156036	-0.126045	-0.0860149	0.0709258	0.0566782	-0.126246	0.114674
199711	541742	TagModule_4304	uptag	237	C2	up	40290068F03.x1_MR1_plate237_C2	good	36	H1	139	SO_0520	heavy metal efflux pump, CzcA family (NCBI ptt file)	0.0634691	-0.0532401	8.86461e-05	0.0538101	0.0175706	0.135905	-0.00785887	0.0288095	-0.0168743	0.0268657	0.0496555	0.0452913	0.195979	0.302849	0.184727
199711	541742	TagModule_3248	uptag	241	D11	up	40290136H21.x1_MR1_plate241_D11	edge	37	F5	139	SO_0520	heavy metal efflux pump, CzcA family (NCBI ptt file)	0.0450894	0.0879532	-0.0237533	0.396124	0.415419	0.275013	-0.0145608	0.0756813	0.117016	0.179591	0.163075	-0.0352626	0.112917	0.202364	0.121375
199711	541742	TagModule_4304	downtag	237	C2	dn	40290068F03.x1_MR1_plate237_C2	good	35	G4	139	SO_0520	heavy metal efflux pump, CzcA family (NCBI ptt file)	0.0395761	-0.067101	-0.0905914	-0.0954639	-0.100556	0.0365232	-0.0493516	-0.0870601	-0.101861	-0.134002	-0.170326	-0.0700017	-0.0143561	0.0926936	-0.0301405
199711	541742	TagModule_1405	uptag	87	D8	up	40324822G15.x1_MR1_mutant87_D8	edge	8	C10	139	SO_0520	heavy metal efflux pump, CzcA family (NCBI ptt file)	-0.146069	-0.0723438	-0.0717504	-0.101538	0.498614	-0.0493595	-0.00863747	-0.0099829	-0.0616987	-0.195106	0.338637	0.00919523	-0.0157925	0.140406	-0.119194
199713	545546	TagModule_4027	downtag	233	G9	dn	40290067N17.x1_MR1_plate233_G9	good	35	C1	139	SO_0522	large conductance mechanosensitive channel protein (NCBI ptt file)	-0.0346258	0.219597	-0.260815	-0.248976	-0.115228	-0.210925	-0.000898412	0.0926511	-0.171019	0.119835	0.113036	0.0247088	-0.464068	-0.14164	0.0322142
199713	545546	TagModule_2994	uptag	262	G9	up	N18_MR1_plate262_G9	good	41	G11	139	SO_0522	large conductance mechanosensitive channel protein (NCBI ptt file)	-0.0342087	0.00692766	0.101511	0.17624	0.0182414	0.078272	0.0129915	0.0727596	0.302484	0.227291	-0.132937	-0.190539	0.0147597	0.0349113	0.141725
199713	545546	TagModule_2994	downtag	262	G9	dn	N18_MR1_plate262_G9	good	40	G3	139	SO_0522	large conductance mechanosensitive channel protein (NCBI ptt file)	-0.0421294	-0.0208201	0.0783199	0.129508	-0.0198407	0.127512	-0.0102574	-0.0520679	0.00092333	0.0388765	-0.0607044	0.168425	0.117905	0.0634135	0.0320783
199714	546161	TagModule_4042	downtag	234	B2	dn	40290067D04.x1_MR1_plate234_B2	good	35	C11	139	SO_0523	transcriptional regulator, LysR family (NCBI ptt file)	0.116375	0.0879455	0.00369583	0.0661696	-0.0308982	0.0689105	0.0430355	-0.0420018	-0.0538467	-0.0966762	-0.262029	-0.125863	-0.0552754	-0.0661044	-0.0689816
199714	546161	TagModule_4042	uptag	234	B2	up	40290067D04.x1_MR1_plate234_B2	good	36	D4	139	SO_0523	transcriptional regulator, LysR family (NCBI ptt file)	0.193537	0.0375561	-0.0778887	-0.14631	-0.667747	-0.0120186	-0.104298	-0.13005	-0.21262	-0.173376	-0.0863326	-0.0478057	0.0382928	0.00959996	-0.164983
199715	547338	TagModule_0430	uptag	39	D7	up	40324652G13.x1_MR1_plate39_D7	good	1	A6	139	SO_0524	HlyD family secretion protein (NCBI ptt file)	0.126224	-0.0955838	-0.0740235	-0.0346206	0.139903	0.118738	-0.0424414	-0.0116792	0.0259612	-0.0463665	-0.0731657	0.00305411	0.0467267	0.106531	0.0306367
199715	547338	TagModule_0430	downtag	39	D7	dn	40324652G13.x1_MR1_plate39_D7	good	1	A10	139	SO_0524	HlyD family secretion protein (NCBI ptt file)	-0.00705989	-0.136301	-0.065586	0.0239987	-0.0783702	0.0212943	0.00165456	-0.038618	-0.00156006	-0.00102415	-0.0826462	0.00821644	0.0343831	-0.040323	0.031618
199716	548245	TagModule_0615	downtag	52	G7	dn	40324655M14.x1_MR1_plate52_G7	good	3	A2	139	SO_0525	drug resistance transporter, EmrB/QacA family protein (NCBI ptt file)	-0.0626329	-0.130289	-0.0312745	-0.13515	-0.161716	-0.186729	0.0399377	-0.0615454	0.00063401	0.0630249	0.0331306	0.0742106	-0.051729	-0.0067878	0.0261111
199716	548245	TagModule_0615	uptag	52	G7	up	40324655M14.x1_MR1_plate52_G7	good	3	B2	139	SO_0525	drug resistance transporter, EmrB/QacA family protein (NCBI ptt file)	0.0207663	0.0152763	0.0778561	0.229555	-0.00703278	0.00396569	0.0612824	0.0473279	0.120493	0.137354	0.0400948	3.83626e-05	-0.0948623	-0.0804874	-0.124091
199716	548245	TagModule_1990	downtag	129	H5	dn	40324910P09.x1_MR1_plate129_H5	good	14	B2	139	SO_0525	drug resistance transporter, EmrB/QacA family protein (NCBI ptt file)	-0.00124517	0.0308353	-0.111815	-0.187061	-0.200296	-0.0278445	-0.0190212	-0.0436211	-0.165015	-0.066799	-0.140093	-0.154322	-0.247759	0.0254084	-0.0108447
199717	550003	TagModule_2252	uptag	122	D12	up	40324860H24.x1_MR1_mutant122_D12	edge	13	F1	139	SO_0526	acetyltransferase, GNAT family (NCBI ptt file)	-0.00451593	-0.117029	-0.139876	0.0446814	0.00298353	-0.0229882	-0.0789748	-0.191091	-0.0426156	0.0160075	-0.0475857	0.004557	-0.05457	0.00293386	-0.0850021
199717	550003	TagModule_2252	downtag	122	D12	dn	40324860H24.x1_MR1_mutant122_D12	edge	13	B9	139	SO_0526	acetyltransferase, GNAT family (NCBI ptt file)	-0.0563852	-0.0181204	-0.0292638	-0.0303348	-0.222462	-0.0706491	0.0570448	-0.12961	-0.0626963	-0.105741	-0.198362	-0.0738669	-0.0355044	0.0836905	-0.137261
199718	550520	TagModule_1819	downtag	110	A2	dn	40324832B04.x1_MR1_mutant110_A2	good	12	A6	139	SO_0527	conserved hypothetical protein (NCBI ptt file)	-0.0976005	-0.0221811	-0.06552	-0.220861	-0.213761	0.0917149	-0.0699152	-0.0229229	-0.0538628	-0.0767827	-0.251818	0.0539667	-0.288957	-0.103583	-0.0765128
199718	550520	TagModule_1819	uptag	110	A2	up	40324832B04.x1_MR1_mutant110_A2	good	12	D6	139	SO_0527	conserved hypothetical protein (NCBI ptt file)	0.0609448	0.114305	0.0401422	0.145198	0.216417	0.226712	-0.00525382	-0.0605233	0.0220435	-0.0118341	0.123226	-0.0468979	0.0232812	0.136354	0.0697466
199719	550873	TagModule_3030	downtag	251	B12	dn	40290139C23.x1_MR1_plate251_B12	good	39	A12	139	SO_0528	conserved hypothetical protein (NCBI ptt file)	0.0285758	0.167309	-0.149489	0.188463	0.0743561	0.143548	-0.0616072	0.0488651	-0.162113	-0.0926081	0.0712671	0.15	-0.144928	-0.287845	-0.106305
199719	550873	TagModule_3030	uptag	251	B12	up	40290139C23.x1_MR1_plate251_B12	good	40	B12	139	SO_0528	conserved hypothetical protein (NCBI ptt file)	-0.0346007	-0.071668	0.0444966	-0.157922	-0.294047	-0.118144	0.0784343	0.0846792	-0.0227667	-0.0811808	-0.0902333	-0.0232261	-0.0591514	-0.028376	0.0618022
199720	551820	TagModule_2832	downtag	176	G1	dn	40290007M02.x1_MR1_plate176_G1	good	27	C1	139	SO_0529	trpba operon transcriptional activator (NCBI ptt file)	0.0810267	-0.0447418	-0.0912174	0.018334	0.0670018	-0.0106979	-0.00264348	-0.032677	-0.0925696	-0.0718843	-0.0702887	-0.0320563	0.0429746	-0.0147284	0.0212015
199720	551820	TagModule_2832	uptag	176	G1	up	40290007M02.x1_MR1_plate176_G1	good	28	C3	139	SO_0529	trpba operon transcriptional activator (NCBI ptt file)	0.00206132	-0.0426841	-0.146542	0.167973	0.309556	0.228599	-0.0410895	-0.0289802	0.0315205	-0.00985911	0.0874259	0.0600092	0.094344	0.0194786	0.0281662
199721	552804	TagModule_2105	downtag	138	F7	dn	40324912L14.x1_MR1_plate138_F7	good	15	E11	139	SO_0530	transporter, LysE family (NCBI ptt file)	0.0625918	0.00819644	-0.0502838	-0.44422	-0.212223	-0.199621	-0.00447958	-0.000998714	-0.138314	0.0831616	-0.0264906	-0.0899639	-0.130551	-0.00545987	-0.000892742
199721	552804	TagModule_2105	uptag	138	F7	up	40324912L14.x1_MR1_plate138_F7	good	15	H10	139	SO_0530	transporter, LysE family (NCBI ptt file)	0.0287355	0.0840478	0.0299144	0.254499	-0.197365	0.3438	0.0801761	0.0220926	0.143092	0.0222651	0.0622091	-0.0037055	0.0124966	0.0614246	0.0959096
199721	552804	TagModule_2640	uptag	244	A2	up	40290140A04.x1_MR1_plate244_A2	good	38	C2	139	SO_0530	transporter, LysE family (NCBI ptt file)	0.0269988	-0.117168	-0.0689676	0.0484539	-0.194831	0.116662	-0.0892777	-0.0791942	-0.0186835	0.00799564	-0.304449	-0.0647565	-0.0146044	0.0885727	0.0415647
199723	553907	TagModule_0168	uptag	16	H12	up	40294266H12.x1_MR1_plate16_H12	good	24	E12	139	SO_0532	arsenical resistence operon repressor (NCBI ptt file)	-0.0839525	-0.0958849	-0.099228	0.13353	0.0549601	0.0496876	-0.052676	-0.0627318	-0.0202364	-0.0422207	0.0514622	0.00116717	-0.0452319	0.023852	0.0131488
199723	553907	TagModule_1565	uptag	270	G8	up	N16_MR1_plate270_G8	good	43	A1	139	SO_0532	arsenical resistence operon repressor (NCBI ptt file)	0.0188953	-0.0745307	-0.0573772	-0.133054	0.0989524	-0.0350279	-0.0431974	0.0214258	-0.0871635	-0.144232	-0.0257751	-0.0717946	-0.096356	0.132626	0.0779608
199723	553907	TagModule_0168	downtag	16	H12	dn	40294266H12.x1_MR1_plate16_H12	good	23	E12	139	SO_0532	arsenical resistence operon repressor (NCBI ptt file)	-0.0979992	-0.0534214	-0.0629098	0.0435616	-0.08816	-0.0927071	-0.0185217	-0.0667233	0.0146769	-0.0690283	-0.131299	0.0208509	-0.0306143	0.0466304	-0.058357
199724	554287	TagModule_2634	uptag	168	C11	up	40325121E22.x1_MR1_plate168_C11	good	20	D7	139	SO_0533	arsenate reductase, putative (NCBI ptt file)	0.226828	0.0591436	-0.064679	0.137992	0.345242	0.0951448	0.0493769	-0.00883214	0.0650735	0.0233706	0.086743	0.00932968	0.0557701	0.0738782	-0.0542182
199725	554812	TagModule_2574	uptag	166	D5	up	40325120H10.x1_MR1_plate166_D5	good	20	A10	139	SO_0534	arsenical pump membrane protein, putative (NCBI ptt file)	-0.0456069	-0.406251	0.111576	-0.380961	-0.632302	-0.232475	0.150619	0.053559	-0.0884786	0.0412201	-0.378467	-0.0332175	-0.0354405	-0.0968359	-0.0807243
199725	554812	TagModule_0136	downtag	15	A4	dn	40294164A04	edge	23	C11	139	SO_0534	arsenical pump membrane protein, putative (NCBI ptt file)	-0.0477954	-0.147256	-0.0729037	-0.0229671	-0.117931	-0.0348448	-0.000619159	-0.071055	0.0301754	-0.0835785	-0.160285	-0.0482008	-0.121133	0.0130512	0.0539062
199725	554812	TagModule_2121	downtag	139	B1	dn	40324913C01.x1_MR1_plate139_B1	good	15	F5	139	SO_0534	arsenical pump membrane protein, putative (NCBI ptt file)	0.0476296	0.093122	-0.0846613	-0.0417738	-0.0272192	-0.0398747	-0.00560536	0.0189461	-0.178999	0.0437416	0.158923	0.0359182	-0.0440595	0.0120885	-0.0620367
199726	555873	TagModule_3961	uptag	207	G5	up	40290100M09.x1_MR1_plate207_G5	good	32	D8	139	SO_0535	conserved hypothetical protein (NCBI ptt file)	0.073149	0.0194555	-0.0132051	0.249973	0.229805	0.223298	0.0284108	0.0352232	0.000793268	0.0444508	-0.00936414	0.0333858	0.2184	-0.0974877	-0.0449357
199726	555873	TagModule_2134	uptag	239	E1	up	40290136I01.x1_MR1_plate239_E1	edge	37	A9	139	SO_0535	conserved hypothetical protein (NCBI ptt file)	0.192986	0.00133726	-0.0732212	-0.00603661	0.128829	-0.142279	0.0444615	-0.0516758	-0.107028	-0.0346772	-0.0722995	-0.200478	-0.016918	-0.00821275	0.032486
199726	555873	TagModule_2134	downtag	239	E1	dn	40290136I01.x1_MR1_plate239_E1	edge	36	A2	139	SO_0535	conserved hypothetical protein (NCBI ptt file)	0.00629315	-0.0273821	-0.0507824	-0.00672631	-0.0599472	0.0633038	0.0256212	-0.0324475	-0.0183879	-0.0206534	-0.0877956	-0.235877	0.0316892	-0.0831009	0.0440882
199729	557305	TagModule_2872	uptag	178	F11	up	40290007L22.x1_MR1_plate178_F11	good	28	E9	139	SO_0538	glyceraldehyde 3-phosphate dehydrogenase (NCBI ptt file)	-0.0313187	-0.039618	0.131108	-0.268825	-0.267524	-0.120306	-0.0136628	0.070134	0.0952023	0.0990918	-0.19106	-0.0473457	-0.16021	-0.0391077	0.0440128
199729	557305	TagModule_1988	uptag	256	D8	up	40290144G16.x1_MR1_plate256_D8	edge	41	B9	139	SO_0538	glyceraldehyde 3-phosphate dehydrogenase (NCBI ptt file)	-0.159522	0.179515	-0.000958275	0.1925	0.195052	0.319145	-0.00269076	0.13463	0.0373158	0.181893	0.487904	0.103731	0.0962588	0.156581	0.0284609
199729	557305	TagModule_1988	downtag	256	D8	dn	40290144G16.x1_MR1_plate256_D8	edge	40	A3	139	SO_0538	glyceraldehyde 3-phosphate dehydrogenase (NCBI ptt file)	0.0797844	0.0131397	0.0271176	0.0878086	0.111606	0.157765	0.0377661	0.0827983	-0.0404825	0.0177987	0.275065	0.0926527	0.20245	0.114954	0.143263
199730	558328	TagModule_3361	uptag	195	A9	up	40290004A17.x1_MR1_plate195_A9	good	30	A12	139	SO_0539	transporter, putative (NCBI ptt file)	0.0861696	-0.000416695	0.0127061	0.200581	0.137993	0.0778169	0.0112676	0.0506162	0.147114	0.0680216	-0.171489	-0.15209	-0.140357	0.059188	0.0866484
199730	558328	TagModule_0265	downtag	25	F1	dn	40324345F01.x1_MR1_plate25_F1	good	24	E11	139	SO_0539	transporter, putative (NCBI ptt file)	-0.0306371	0.0342717	0.0460542	0.193272	0.0578115	0.207169	-0.105517	-0.0227326	0.206987	0.00223826	0.134103	0.0275294	0.119909	0.0297494	-0.000686243
199731	559697	TagModule_2387	uptag	134	C2	up	40324911F04.x1_MR1_plate134_C2	good	15	C8	139	SO_0540	conserved hypothetical protein (NCBI ptt file)	0.0931011	0.137636	-0.103281	-0.14953	-0.573757	-0.0373979	0.026409	-0.046753	-0.161026	-0.0990733	0.138155	-0.011582	0.00644649	0.0261218	0.120923
199732	560624	TagModule_3794	downtag	254	F12	dn	40290139L24.x1_MR1_plate254_F12	good	39	G6	139	SO_0541	metallo-beta-lactamase family protein (NCBI ptt file)	0.0383048	-0.10852	-0.0230104	0.0720594	-0.0138376	0.0397813	0.0641811	0.037079	-0.0176882	-0.0207381	-0.0587507	-0.051451	0.0697602	0.0480355	-0.0219446
199732	560624	TagModule_3933	uptag	214	G2	up	40290101N04.x1_MR1_plate214_G2	edge	33	D4	139	SO_0541	metallo-beta-lactamase family protein (NCBI ptt file)	0.0279111	0.106031	-0.0190761	0.0858821	0.00471109	0.0533789	0.0319357	0.0693076	-0.000450654	0.0668136	0.0420625	-0.0791287	0.00110526	0.0303098	0.132063
199732	560624	TagModule_1062	downtag	77	G8	dn	40324819N15.x1_MR1_mutant77_G8	good	6	B10	139	SO_0541	metallo-beta-lactamase family protein (NCBI ptt file)	0.0837052	0.0546203	0.435688	-0.717582	0.444999	0.174176	-0.0288759	0.200361	-0.225185	0.233127	0.977763	0.168526	0.503438	0.564934	0.111911
199732	560624	TagModule_3985	uptag	284	C11	up	E22_MR1_plate284_C11	good	44	G6	139	SO_0541	metallo-beta-lactamase family protein (NCBI ptt file)	-0.0425642	0.0281073	-0.0949701	-0.0161712	0.134112	0.0831172	0.0307583	0.0574895	-0.0778355	-0.0528336	0.0116488	-0.0683575	0.0540825	0.0494328	0.00323842
199732	560624	TagModule_3933	downtag	214	G2	dn	40290101N04.x1_MR1_plate214_G2	edge	32	C5	139	SO_0541	metallo-beta-lactamase family protein (NCBI ptt file)	0.0493165	0.0279006	0.0769458	-0.167834	-0.0940134	-0.147089	0.00523739	0.0566383	-0.103753	0.0305807	0.0635761	-0.0362754	-0.140364	0.170655	0.0574436
199733	562104	TagModule_4059	uptag	227	D5	up	40290129G09.x1_MR1_plate227_D5	good	35	B5	139	SO_0542	conserved hypothetical protein (NCBI ptt file)	0.0555797	-0.0712716	-0.0320714	-0.122291	-0.684905	-0.0966258	0.0280495	-0.0811305	-0.171636	-0.123236	-0.033226	0.0567359	0.139898	-0.43543	-0.34007
199733	562104	TagModule_4059	downtag	227	D5	dn	40290129G09.x1_MR1_plate227_D5	good	34	A10	139	SO_0542	conserved hypothetical protein (NCBI ptt file)	0.097498	-0.0266048	0.115491	0.036206	-0.159095	-0.0855969	0.0820237	0.1069	0.0756579	0.0349898	-0.0212939	0.0606705	0.130086	-0.0168566	-0.101738
199733	562104	TagModule_0138	downtag	259	G3	dn	M05_MR1_plate259_G3	good	40	C12	139	SO_0542	conserved hypothetical protein (NCBI ptt file)	0.162481	0.264877	-0.133417	-0.174176	-0.0738104	-0.233037	0.211094	0.252062	-0.215881	0.109952	0.313537	-0.0188138	-0.086814	-0.185483	-0.129019
199735	564464	TagModule_1596	uptag	101	D6	up	40324830H11.x1_MR1_mutant101_D6	good	11	A9	139	SO_0544	sensory box histidine kinase (NCBI ptt file)	0.0735627	-0.0737379	0.0422906	-0.251622	-0.0252204	-0.237177	0.074119	-0.0268033	-0.0895197	-0.208529	-0.169643	-0.137873	-0.0769318	-0.182433	-0.143099
199735	564464	TagModule_3113	uptag	251	C8	up	40290139E15.x1_MR1_plate251_C8	good	40	C4	139	SO_0544	sensory box histidine kinase (NCBI ptt file)	0.00687577	-0.0439247	-0.0788442	-0.216897	-0.26681	-0.194167	-0.000336451	-0.0527167	-0.116422	-0.095053	-0.069488	-0.105096	-0.12268	0.0764366	0.144775
199736	567052	TagModule_3090	downtag	272	H7	dn	O14_MR1_plate272_H7	good	42	A8	139	SO_0545	response regulator (NCBI ptt file)	0.0199213	0.110126	-0.0044313	-0.203533	-0.125435	-0.0803082	-0.0296803	-0.00631499	-0.150055	-0.150178	0.000497752	-0.0334958	-0.157589	0.180567	-0.0257063
199736	567052	TagModule_0455	uptag	40	G11	up	40324652M22.x1_MR1_plate40_G11	edge	1	C1	139	SO_0545	response regulator (NCBI ptt file)	-0.0634277	-0.168537	-0.0193828	0.234305	0.0619358	0.149733	-0.0534324	0.100811	0.0424149	0.0940891	-0.0405821	-0.117555	-0.0246004	-0.295298	0.0459078
199736	567052	TagModule_0455	downtag	40	G11	dn	40324652M22.x1_MR1_plate40_G11	edge	1	C1	139	SO_0545	response regulator (NCBI ptt file)	0.0885295	0.00205114	-0.122357	0.020851	0.0152317	-0.0121869	-0.0407833	-0.0292436	-0.154356	-0.0915596	-0.0412233	-0.0435659	-0.0667713	-0.126446	0.0478922
199736	567052	TagModule_3722	downtag	218	C6	dn	40290102F12.x1_MR1_plate218_C6	good	32	G6	139	SO_0545	response regulator (NCBI ptt file)	0.162655	0.264105	-0.0586312	0.0298571	0.0428861	0.164826	0.0409628	0.123495	-0.0228137	0.0591463	0.456118	0.163098	0.0667308	-0.0110094	-0.0755853
199736	567052	TagModule_3007	uptag	241	D7	up	40290136H13.x1_MR1_plate241_D7	edge	37	F9	139	SO_0545	response regulator (NCBI ptt file)	0.0513737	0.0735458	-0.177659	0.425321	0.358705	0.321423	-0.1107	-0.143061	0.0534176	0.0651639	-0.0342595	-0.045326	0.0327171	0.14657	0.116528
199737	568931	TagModule_3387	uptag	196	A8	up	40290004A16.x1_MR1_plate196_A8	edge	30	C3	139	SO_0546	ribosomal protein S6 modification protein (NCBI ptt file)	-0.0758948	0.0492047	0.110292	-0.120004	-0.000836356	0.0632994	-0.0319436	0.152474	0.0542423	-0.0289623	-0.0178033	-0.102124	-0.0974993	-0.0899953	0.0194008
199737	568931	TagModule_3387	downtag	196	A8	dn	40290004A16.x1_MR1_plate196_A8	edge	29	C7	139	SO_0546	ribosomal protein S6 modification protein (NCBI ptt file)	-0.0877602	-0.0364787	-0.0708903	-0.0774123	-0.169541	0.0307764	-0.011289	0.027164	0.0181574	-0.0607179	-0.0416966	-0.0432701	-0.30937	-0.00605452	-0.0468458
199737	568931	TagModule_3209	downtag	1009	D12	dn	090_MR1_plate1009_D12	good	45	E1	139	SO_0546	ribosomal protein S6 modification protein (NCBI ptt file)	-0.19819	0.142269	-0.0702841	-0.115632	-0.158234	-0.178004	-0.0257383	0.0864748	-0.0805418	0.0102149	0.0366966	-0.174513	-0.501443	0.0554355	0.00469879
199737	568931	TagModule_1895	uptag	57	E2	up	40294783J03.x1_MR1_plate57_E2	good	3	F2	139	SO_0546	ribosomal protein S6 modification protein (NCBI ptt file)	-0.0806603	-0.13387	-0.0515422	-0.200467	-0.170992	-0.0670422	-0.0151677	0.0641361	-0.00342335	-0.112567	0.108097	-0.0952122	-0.235348	0.0973773	0.0962598
199738	569883	TagModule_1647	downtag	105	C2	dn	40324831F03.x1_MR1_mutant105_C2	edge	11	D6	139	SO_0547	conserved hypothetical protein (NCBI ptt file)	-0.108097	-0.0701136	-0.0300358	0.00649993	-0.03686	-0.0052134	-0.115119	-0.0410806	-0.00747218	0.0701695	0.123025	-0.0506034	-0.308643	0.464245	0.000579341
199738	569883	TagModule_1647	uptag	105	C2	up	40324831F03.x1_MR1_mutant105_C2	edge	11	G1	139	SO_0547	conserved hypothetical protein (NCBI ptt file)	-0.117493	-0.0204452	-0.0666443	-0.118638	0.145943	-0.0860361	0.0716662	-0.0923812	-0.0564464	-0.0406876	0.0340382	-0.0452392	-0.0571926	0.33334	0.0806627
199740	571288	TagModule_1222	downtag	1011	H3	dn	40290134H03.x1_MR1_cherry_pick_trial_plate1011_H3	good	45	G5	139	SO_0549	chemotaxis protein CheY/response regulator receiver domain protein (NCBI ptt file)	0.190771	0.303955	0.261525	0.200364	0.445604	0.302844	0.0656352	0.266939	0.216721	0.083206	0.29837	0.0345233	0.288747	0.427111	0.211152
199740	571288	TagModule_0167	uptag	16	E11	up	40294266E11.x1_MR1_plate16_E11	good	24	E5	139	SO_0549	chemotaxis protein CheY/response regulator receiver domain protein (NCBI ptt file)	-0.0730787	-0.0468763	-0.0275931	-0.124675	0.0268599	-0.0365459	0.00189391	-0.0210588	0.100956	-0.0149572	-0.0871556	-0.0633023	-0.0131915	0.0488636	0.086153
199740	571288	TagModule_1222	uptag	1011	H3	up	40290134H03.x1_MR1_cherry_pick_trial_plate1011_H3	good	46	G6	139	SO_0549	chemotaxis protein CheY/response regulator receiver domain protein (NCBI ptt file)	0.234355	0.268871	0.233571	0.0148738	0.295244	0.328738	0.0923169	0.249862	0.255538	0.0519717	0.556711	0.21523	0.410527	0.320669	0.241234
199742	572668	TagModule_3702	uptag	217	A2	up	40290102B03.x1_MR1_plate217_A2	good	33	F5	139	SO_0551	conserved hypothetical protein (NCBI ptt file)	0.0956522	-0.105676	-0.0496066	-0.0406786	0.00392456	-0.00722416	0.0235373	-0.0633435	0.0259694	-0.0244377	-0.136677	0.0295049	0.0333428	-0.00869488	0.0820407
199742	572668	TagModule_2737	downtag	173	A1	dn	40325122B01.x1_MR1_plate173_A1	good	20	F4	139	SO_0551	conserved hypothetical protein (NCBI ptt file)	0.0662728	-0.0593768	0.035321	0.0796722	0.0415222	0.0395345	0.00893266	-0.0704207	0.0175343	-0.0515211	-0.0951652	-0.00844664	0.134015	0.0621709	-0.00297519
199742	572668	TagModule_3702	downtag	217	A2	dn	40290102B03.x1_MR1_plate217_A2	good	32	E8	139	SO_0551	conserved hypothetical protein (NCBI ptt file)	0.0977482	0.312704	-0.0554715	-0.366237	0.0268193	-0.156692	-0.0690189	-0.134362	-0.273388	0.0177562	-0.149073	-0.0070712	-0.503825	-0.0102445	-0.084509
199742	572668	TagModule_2737	uptag	173	A1	up	40325122B01.x1_MR1_plate173_A1	good	21	B4	139	SO_0551	conserved hypothetical protein (NCBI ptt file)	0.000298751	0.10302	0.0596346	-0.163004	-0.272822	-0.0933595	0.126393	0.0669484	0.0427575	-0.0450771	0.0811845	0.00122769	0.273887	0.0487518	0.0869963
199744	573650	TagModule_0921	downtag	75	F12	dn	40324819K23.x1_MR1_mutant75_F12	good	5	H4	139	SO_0553	hypothetical protein (NCBI ptt file)	0.0361071	0.0052469	-0.0386312	0.205867	0.142256	0.158701	0.0154112	0.059258	0.0642334	-0.0505015	0.0605678	-0.0129113	0.086517	-0.0995594	0.132649
199744	573650	TagModule_2413	downtag	261	F2	dn	L03_MR1_plate261_F2	good	40	E9	139	SO_0553	hypothetical protein (NCBI ptt file)	0.112372	0.0592721	-0.052894	-0.14702	0.0250862	-0.0672975	0.0708561	0.0752247	-0.153976	0.00239186	0.0953576	-0.0818664	-0.0726463	-0.023447	-0.00147797
199744	573650	TagModule_3239	uptag	1010	E12	up	088_MR1_plate1010_E12	good	46	F1	139	SO_0553	hypothetical protein (NCBI ptt file)	-0.381159	-0.464661	-0.500169	-0.541154	-0.530057	-0.409503	-0.0204509	-0.187231	-0.227549	-0.548293	-0.647224	-0.25041	-0.410842	-0.414075	-0.441674
199745	574227	TagModule_1825	uptag	111	C4	up	40324858E07.x1_MR1_mutant111_C4	good	12	E5	139	SO_0554	hypothetical protein (NCBI ptt file)	0.0397534	-0.215418	-0.118596	-0.423658	-0.416786	-0.138094	0.0467773	-0.0343602	-0.19473	-0.365783	-0.0177988	-0.0237304	0.0556372	-0.197643	-0.0992629
199746	574760	TagModule_2771	uptag	174	B6	up	40325122D12.x1_MR1_plate174_B6	good	21	C9	139	SO_0555	conserved hypothetical protein (NCBI ptt file)	0.085144	0.290644	0.346296	0.399708	0.000349881	0.37321	-0.0892627	0.209537	0.499583	0.266109	0.0805386	-0.0189005	0.356127	0.151458	0.10642
199746	574760	TagModule_2771	downtag	174	B6	dn	40325122D12.x1_MR1_plate174_B6	good	20	G9	139	SO_0555	conserved hypothetical protein (NCBI ptt file)	-0.0456241	-0.079716	-0.0456974	0.236519	0.0610625	0.174915	0.0233539	-0.0115326	0.135597	0.0220615	0.0117708	-0.00160548	0.21062	0.00542424	0.0592235
199746	574760	TagModule_0180	uptag	17	C12	up	40294267C12.x1_MR1_plate17_C12	good	24	F5	139	SO_0555	conserved hypothetical protein (NCBI ptt file)	0.00260351	-0.0776481	-0.00284569	-0.0783223	-0.530986	-0.0766585	0.00941299	-0.0279387	-0.0401526	-0.0252543	-0.147253	-0.0566928	-0.0568466	-0.142014	-0.0679697
199746	574760	TagModule_0180	downtag	17	C12	dn	40294267C12.x1_MR1_plate17_C12	good	23	F4	139	SO_0555	conserved hypothetical protein (NCBI ptt file)	-0.0403448	-0.00797763	-0.0761478	-0.0228998	0.0374542	0.0311928	-0.0234997	-0.118935	-0.0743141	-0.0217277	-0.104908	-0.0315608	-0.17412	-0.189912	-0.0307065
199747	576654	TagModule_3565	downtag	203	G4	dn	40290048M07.x1_MR1_plate203_G4	good	30	F5	139	SO_0556	hypothetical protein (NCBI ptt file)	0.0521682	0.109863	-0.0520382	-0.0500163	-0.0142048	0.0331163	-0.0425839	0.00331473	-0.176338	0.0341367	0.117442	-0.130322	-0.161098	0.0182645	-0.0706991
199747	576654	TagModule_3565	uptag	203	G4	up	40290048M07.x1_MR1_plate203_G4	good	31	F8	139	SO_0556	hypothetical protein (NCBI ptt file)	-0.099666	-0.0438923	0.217858	-0.176354	0.11812	0.0489816	-0.023387	0.307932	0.243547	0.224259	-0.0891458	-0.0233985	0.114485	-0.0324016	0.104617
199748	577011	TagModule_0336	uptag	30	B12	up	40324350B12.x1_MR1_plate30_B12	good	26	A9	139	SO_0557	conserved hypothetical protein (NCBI ptt file)	-0.0196204	-0.0590334	-0.0407499	-0.234055	-0.578038	-0.148123	0.0683824	0.172337	-0.0501239	-0.0368972	0.139387	-0.020451	-0.0232967	0.0139323	0.0765116
199748	577011	TagModule_0336	downtag	30	B12	dn	40324350B12.x1_MR1_plate30_B12	good	25	A11	139	SO_0557	conserved hypothetical protein (NCBI ptt file)	-0.025892	0.068601	0.0213361	-0.0375441	-0.0209232	0.0600076	0.0634789	0.111128	0.00766967	0.0224007	0.148771	0.112404	0.279403	-0.194519	-0.119286
199748	577011	TagModule_4131	downtag	230	B5	dn	40290129D10.x1_MR1_plate230_B5	good	34	E10	139	SO_0557	conserved hypothetical protein (NCBI ptt file)	0.092929	0.0769696	-0.053023	0.101504	0.172616	0.30088	-0.136501	0.0884764	-0.0229903	-0.177024	0.0614867	-0.0519862	-0.0357153	-0.0376785	0.0261187
199749	578052	TagModule_0925	uptag	74	C3	up	40324818F06.x1_MR1_mutant74_C3	good	5	F9	139	SO_0558	smtA protein (NCBI ptt file)	-0.0904659	0.0544415	-0.0470967	0.272082	-0.3646	0.170945	-0.00296596	-0.139983	0.0650193	-0.138907	-0.0921518	0.0435125	0.0428041	0.157548	-0.131897
199749	578052	TagModule_0925	downtag	74	C3	dn	40324818F06.x1_MR1_mutant74_C3	good	5	E10	139	SO_0558	smtA protein (NCBI ptt file)	0.0194388	0.0774175	-0.0454958	0.0351206	-0.38984	-0.0260675	0.0109602	-0.0335865	-0.0322808	-0.10598	-0.102858	-0.0829716	-0.0866867	0.146564	-0.0174663
199750	579229	TagModule_4114	downtag	229	B9	dn	40290129D17.x1_MR1_plate229_B9	good	34	D4	139	SO_0559	MaoC domain protein (NCBI ptt file)	-0.359039	-0.0101563	-0.0699451	-0.296566	-1.27615	-0.568089	0.161139	-0.388638	-0.511061	0.0894636	-0.0890103	-0.120122	-0.0653395	-1.07341	-0.242387
199750	579229	TagModule_1324	downtag	248	C11	dn	40290141E22.x1_MR1_plate248_C11	good	38	C7	139	SO_0559	MaoC domain protein (NCBI ptt file)	-0.419392	0.169985	-0.189841	-0.172338	-1.21814	-0.46776	0.0696374	-0.641997	-0.6676	0.0941607	-0.127885	0.041955	-0.0487793	-1.52131	-0.166826
199750	579229	TagModule_2430	uptag	160	A7	up	40325119A14.x1_MR1_plate160_A7	good	19	A1	139	SO_0559	MaoC domain protein (NCBI ptt file)	-0.853846	-0.213417	-0.118514	-0.135204	-2.46802	-0.527948	-0.0214404	-0.795615	-0.998076	-0.3033	-0.923732	-0.225997	-0.158892	-1.66721	-1.31699
199751	580495	TagModule_2757	uptag	264	G6	up	M12_MR1_plate264_G6	good	42	A12	139	SO_0560	formate--tetrahydrofolate ligase (NCBI ptt file)	-0.0186509	-0.0197465	-0.0366548	-0.219974	0.0720947	-0.120879	0.0277562	0.0673422	-0.209311	-0.116983	-0.144025	-0.216251	-0.0518433	-0.492025	-0.11022
199751	580495	TagModule_2757	downtag	264	G6	dn	M12_MR1_plate264_G6	good	40	H12	139	SO_0560	formate--tetrahydrofolate ligase (NCBI ptt file)	0.173489	0.146291	-0.255556	-0.0350771	0.0893778	0.16708	-0.0313219	0.108729	-0.27311	0.0305082	-0.0768997	-0.0635035	0.357442	-0.43366	0.0838913
199752	584154	TagModule_2145	uptag	140	D11	up	40324913G22.x1_MR1_plate140_D11	good	16	C10	139	SO_0562	hypothetical protein (NCBI ptt file)	-0.16774	-0.0772158	-0.140479	-0.122846	-0.0837336	0.116397	-0.125078	0.062118	0.0269299	0.0540362	0.144559	0.00522452	0.0835532	0.258136	-0.106837
199752	584154	TagModule_2145	downtag	140	D11	dn	40324913G22.x1_MR1_plate140_D11	good	15	H4	139	SO_0562	hypothetical protein (NCBI ptt file)	0.0353697	0.0500178	-0.0757908	-0.156539	-0.153575	0.117356	-0.0846357	0.0807551	0.00610669	0.0121502	0.0569754	-0.0164079	-0.155882	0.0537776	-0.0282027
199754	585522	TagModule_3584	uptag	204	B9	up	40290048C18.x1_MR1_plate204_B9	edge	31	G6	139	SO_0564	conserved hypothetical protein (NCBI ptt file)	0.0763904	0.0438277	0.0389345	0.00379277	-0.119533	-0.0292379	-0.0137156	0.0478927	0.0797831	-0.0440867	-0.175559	-0.0899311	-0.12466	-0.112643	-0.0524846
199754	585522	TagModule_3584	downtag	204	B9	dn	40290048C18.x1_MR1_plate204_B9	edge	30	G7	139	SO_0564	conserved hypothetical protein (NCBI ptt file)	-0.0474348	-0.0862063	-0.16463	-0.111343	-0.135734	-0.065478	0.00391224	0.00882408	-0.100203	-0.23596	-0.227511	-0.109678	-0.308231	-0.165611	-0.0285316
199755	586522	TagModule_1353	downtag	81	H7	dn	40324820P13.x1_MR1_mutant81_H7	good	7	A6	139	SO_0565	adhesion protein, putative (NCBI ptt file)	0.0486469	-0.0286377	-0.127579	-0.0841108	-0.0962242	0.0667704	-0.0641816	-0.090118	-0.134793	-0.199488	0.136133	0.000617941	0.0234699	0.0564825	-0.0256702
199755	586522	TagModule_1353	uptag	81	H7	up	40324820P13.x1_MR1_mutant81_H7	good	7	B6	139	SO_0565	adhesion protein, putative (NCBI ptt file)	-0.0855459	-0.000946351	0.107758	0.152303	0.296982	0.132896	-0.00852972	0.123459	0.165061	-0.146675	0.12893	-0.0964479	0.00511987	0.182695	0.046427
199756	587408	TagModule_3384	uptag	252	C10	up	40290139E20.x1_MR1_plate252_C10	good	40	D12	139	SO_0566	ABC 3 transport family protein (NCBI ptt file)	0.10149	0.13161	0.0982724	-0.0396015	-0.146689	-0.124044	0.0292911	0.0678413	-0.0105864	-0.0602876	-0.125835	-0.152922	-0.192239	-0.0959036	-0.0120391
199756	587408	TagModule_3384	downtag	252	C10	dn	40290139E20.x1_MR1_plate252_C10	good	39	D2	139	SO_0566	ABC 3 transport family protein (NCBI ptt file)	0.0701338	-0.0325809	-0.0632017	0.262197	0.0965953	0.187093	0.043007	0.0228177	-0.0524352	-0.237456	0.0927636	0.0729433	0.102071	-0.292242	-0.104595
199757	588370	TagModule_4182	downtag	268	F5	dn	K10_MR1_plate268_F5	good	41	D12	139	SO_0567	1-acyl-sn-glycerol-3-phosphate acyltransferase (NCBI ptt file)	0.114255	0.0279944	-0.0268087	-0.127273	0.0309591	-0.137612	0.0698363	0.0673254	0.00352739	0.108062	0.065045	-0.0453526	0.0494924	0.12801	0.0577684
199757	588370	TagModule_4182	uptag	268	F5	up	K10_MR1_plate268_F5	good	42	F8	139	SO_0567	1-acyl-sn-glycerol-3-phosphate acyltransferase (NCBI ptt file)	0.22192	0.228684	0.0682798	0.698667	0.618402	0.345773	0.0599893	0.224925	0.413433	0.484763	0.40472	0.236226	0.418039	0.119328	0.247075
199759	589618	TagModule_3220	downtag	265	D10	dn	H19_MR1_plate265_D10	good	41	A5	139	SO_0569	sensory box/GGDEF family protein (NCBI ptt file)	0.0916399	0.249083	0.0156416	-0.0392465	-0.0402675	-0.00927467	0.0355051	0.00709451	-0.063787	-0.0722061	-0.0807272	0.0603006	-0.172697	-0.616194	-0.125972
199759	589618	TagModule_3220	uptag	265	D10	up	H19_MR1_plate265_D10	good	42	B8	139	SO_0569	sensory box/GGDEF family protein (NCBI ptt file)	0.102122	0.0663734	0.0709516	0.254703	0.15124	0.139845	-0.0353689	0.0852943	0.0789944	0.0905443	-0.0429419	-0.106045	-0.0455976	-0.177703	-0.0293599
199759	589618	TagModule_1628	downtag	101	B6	dn	40324830D11.x1_MR1_mutant101_B6	edge	10	F11	139	SO_0569	sensory box/GGDEF family protein (NCBI ptt file)	-0.0641646	0.0683161	0.0344306	-0.0939657	-0.28199	-0.0851313	0.112723	-0.34133	-0.190951	-0.0252389	0.0173168	-0.164848	0.0266945	-0.722866	-0.0126368
199759	589618	TagModule_4084	uptag	268	B12	up	C24_MR1_plate268_B12	good	42	E12	139	SO_0569	sensory box/GGDEF family protein (NCBI ptt file)	-0.124001	-0.122926	-0.0410707	-0.657527	-0.332754	-0.255851	0.0851962	-0.198471	-0.437108	-0.306209	0.160464	0.149726	0.0446342	-0.432858	-0.806435
199760	590611	TagModule_1161	uptag	79	D8	up	40324820G15.x1_MR1_mutant79_D8	good	6	F8	139	SO_0570	response regulator (NCBI ptt file)	-0.0571463	0.0854607	0.107372	0.188833	-0.0416745	0.0994548	0.0862305	-0.168522	-0.0261664	0.174586	0.0941782	0.123237	-0.0541423	-0.370764	-0.529446
199760	590611	TagModule_1161	downtag	79	D8	dn	40324820G15.x1_MR1_mutant79_D8	good	6	E6	139	SO_0570	response regulator (NCBI ptt file)	-0.077053	-0.0416469	-0.0422244	0.0387973	0.00382514	0.0444696	0.0215334	-0.0528795	0.0159434	-0.0502447	-0.178622	0.0181902	-0.206943	-0.2022	-0.000897795
199760	590611	TagModule_3950	uptag	285	G2	up	N03_MR1_plate285_G2	good	45	A5	139	SO_0570	response regulator (NCBI ptt file)	-0.102827	-0.0130262	-0.0266027	0.248826	0.378278	0.303341	0.0215577	0.00764786	-0.0567421	0.153081	0.342623	0.0395156	0.0872163	-0.175964	-0.161611
199762	592180	TagModule_1228	uptag	94	C12	up	40324823F24.x1_MR1_mutant94_C12	good	9	G4	139	SO_0572	enoyl-CoA hydratase/isomerase family protein (NCBI ptt file)	-0.219792	-0.114708	-0.0535872	0.26196	-0.118186	0.00413778	-0.0314472	0.171212	0.126095	0.0850254	-0.0593443	-0.0621549	0.0191215	0.0144295	0.179314
199762	592180	TagModule_1228	downtag	94	C12	dn	40324823F24.x1_MR1_mutant94_C12	good	9	E4	139	SO_0572	enoyl-CoA hydratase/isomerase family protein (NCBI ptt file)	-0.0653949	-0.17956	-0.117582	-0.0836454	-0.151913	-0.0291346	0.0201854	0.0255284	-0.0559725	-0.0217405	-0.0983433	-0.127332	-0.0715915	-0.109147	-0.0293194
199763	593122	TagModule_0414	uptag	259	C3	up	E05_MR1_plate259_C3	edge	41	E1	139	SO_0573	hypothetical protein (NCBI ptt file)	-0.150678	-0.085136	-0.0927462	0.205938	0.099866	0.0776265	-0.0311437	-0.0300233	0.0401015	0.0169057	-0.246132	0.00353834	-0.0577079	-0.0709966	-0.0835281
199765	594280	TagModule_2945	downtag	251	C5	dn	40290139E09.x1_MR1_plate251_C5	good	46	C1	139	SO_0575	RNA polymerase-associated protein HepA (NCBI ptt file)	-0.777128	-0.151972	-0.440689	-0.286831	-0.721846	-0.637655	-0.0386895	-0.041247	-0.378279	-0.000371647	-0.569736	0.115666	-0.139935	-0.832266	-0.209411
199765	594280	TagModule_2945	uptag	251	C5	up	40290139E09.x1_MR1_plate251_C5	good	40	C2	139	SO_0575	RNA polymerase-associated protein HepA (NCBI ptt file)	-0.719499	-0.198241	-0.00594942	-0.492163	-1.40079	-0.882225	0.0163276	-0.00615215	-0.425509	0.0228576	-0.605232	0.0336439	-0.219781	-1.18039	-0.688778
199766	597575	TagModule_0321	downtag	243	C12	dn	40290140E23.x1_MR1_plate243_C12	edge	37	A3	139	SO_0576	PhoH family protein (NCBI ptt file)	-0.0126676	-0.207568	-0.00701147	-0.245711	-0.049208	-0.178984	0.0135489	-0.0479046	-0.0655424	-0.0154225	-0.20646	-0.0813417	-0.379391	-0.134892	-0.0627024
199766	597575	TagModule_1138	downtag	248	E10	dn	40290141I20.x1_MR1_plate248_E10	edge	38	D3	139	SO_0576	PhoH family protein (NCBI ptt file)	-0.0621866	-0.401562	-0.156346	0.0173272	-0.235315	-0.0331739	0.00900534	-0.260049	-0.140858	-0.199752	-0.79688	0.0408285	0.0152969	-0.648127	-0.225751
199766	597575	TagModule_2564	uptag	165	G7	up	40325120N13.x1_MR1_plate165_G7	good	19	H10	139	SO_0576	PhoH family protein (NCBI ptt file)	-0.0132794	-0.000896638	0.0254361	-0.261851	0.0760159	-0.202863	-0.0456024	0.0864848	0.037501	-0.20387	-0.383116	-0.101364	-0.36909	-0.498093	-0.332267
199766	597575	TagModule_1138	uptag	248	E10	up	40290141I20.x1_MR1_plate248_E10	edge	39	E3	139	SO_0576	PhoH family protein (NCBI ptt file)	-0.00473754	-0.190887	-0.00170345	-0.153029	-0.17355	-0.153151	-0.0110583	-0.11181	-0.0798018	-0.183374	-0.488009	-0.100773	-0.357654	-0.569058	-0.221734
199767	599381	TagModule_2751	downtag	173	E9	dn	40325122J17.x1_MR1_plate173_E9	good	20	G3	139	SO_0577	sensory box histidine kinase/response regulator (NCBI ptt file)	1.33672	-1.91168	0.261725	-3.05752	0.426833	0.249901	-1.05096	1.40894	-0.562693	-0.405267	1.53545	-1.24391	-3.37281	1.81081	1.54622
199767	599381	TagModule_2212	uptag	248	C4	up	40290141E08.x1_MR1_plate248_C4	good	39	D7	139	SO_0577	sensory box histidine kinase/response regulator (NCBI ptt file)	0.394605	-2.77747	-0.82077	-1.35246	0.179926	-0.135355	-0.557435	0.199021	-0.239259	0.0589663	-0.0785818	-1.33693	-2.91257	0.241065	0.219252
199767	599381	TagModule_0979	uptag	70	E4	up	40324817J08.x1_MR1_mutant70_E4	good	5	A2	139	SO_0577	sensory box histidine kinase/response regulator (NCBI ptt file)	0.53581	-2.67073	-1.03827	-1.5966	1.15569	0.178335	-0.589424	0.560618	-0.225042	-0.123401	0.545992	-1.32176	-2.87111	1.01693	0.952708
199767	599381	TagModule_2751	uptag	173	E9	up	40325122J17.x1_MR1_plate173_E9	good	21	C3	139	SO_0577	sensory box histidine kinase/response regulator (NCBI ptt file)	0.657	-2.98898	-1.10411	-1.32582	0.870277	0.344871	-0.729649	0.615031	0.0401989	-0.00274973	0.372589	-1.46835	-3.3302	0.670381	0.394824
199767	599381	TagModule_2212	downtag	248	C4	dn	40290141E08.x1_MR1_plate248_C4	good	38	C9	139	SO_0577	sensory box histidine kinase/response regulator (NCBI ptt file)	0.607079	-1.28799	0.184821	-2.60674	0.054225	0.0370153	-0.621472	0.590704	-0.323158	-0.295023	0.313078	-1.13133	-3.10529	0.64687	0.624301
199768	603077	TagModule_1937	downtag	255	D6	dn	40290144G11.x1_MR1_plate255_D6	good	39	H4	139	SO_0578	hypothetical protein (NCBI ptt file)	0.0112853	-0.0754555	-0.0184442	0.123108	-0.0552271	0.158031	-0.139773	-0.512855	-0.0523293	-0.0660114	-0.0174153	-0.0709959	0.0561744	-0.0435899	-0.0270688
199768	603077	TagModule_1937	uptag	255	D6	up	40290144G11.x1_MR1_plate255_D6	good	41	A9	139	SO_0578	hypothetical protein (NCBI ptt file)	0.0582466	0.0407757	0.0824538	-0.349846	-0.456132	-0.300336	0.0150825	-0.457886	-0.0161909	-0.0187422	0.0184225	-0.067272	-0.0803689	-0.0447028	-0.107905
199769	605524	TagModule_0987	downtag	70	F10	dn	40324817L20.x1_MR1_mutant70_F10	good	4	H9	139	SO_0579	serine/threonine protein kinase, putative (NCBI ptt file)	-1.40759	-2.208	-1.33013	-1.62298	-3.20535	-1.90578	-0.00869593	0.0376524	0.0487014	-1.08556	-2.90967	-0.252684	-1.18172	-0.935648	-0.325147
199769	605524	TagModule_0008	uptag	1	A7	up	40294019A07	good	23	A3	139	SO_0579	serine/threonine protein kinase, putative (NCBI ptt file)	-2.26787	-1.83385	-1.25526	-1.5533	-0.977888	-1.59506	-0.000127072	-0.0227051	-0.119763	-0.962356	-1.93976	-0.170424	-0.562454	-0.676593	-0.432355
199769	605524	TagModule_2571	downtag	244	C10	dn	40290140E20.x1_MR1_plate244_C10	good	37	B11	139	SO_0579	serine/threonine protein kinase, putative (NCBI ptt file)	-1.53985	-2.12617	-1.40545	-1.92162	-2.99589	-2.14699	-0.0583027	0.0181349	0.0509747	-1.04379	-3.55977	-0.434136	-1.42077	-0.75384	-0.361971
199769	605524	TagModule_3998	downtag	232	H6	dn	40290067O12.x1_MR1_plate232_H6	edge	35	A10	139	SO_0579	serine/threonine protein kinase, putative (NCBI ptt file)	-1.55505	-2.39522	-1.28384	-1.79308	-3.09002	-1.75263	0.0590328	0.0691236	0.194954	-1.20203	-2.85095	-0.265153	-1.19071	-0.953133	-0.533615
199772	608019	TagModule_2657	downtag	169	G6	dn	40325121N11.x1_MR1_plate169_G6	good	20	B3	139	SO_0582	thiopurine S-methyltransferase (NCBI ptt file)	0.00177061	0.124339	0.0273468	-0.0109645	0.0494199	-0.0596742	0.0247616	0.0714871	-0.0824618	0.130196	-0.0206555	-0.0894223	-0.182516	-0.0960766	-0.0263976
199772	608019	TagModule_2657	uptag	169	G6	up	40325121N11.x1_MR1_plate169_G6	good	20	F2	139	SO_0582	thiopurine S-methyltransferase (NCBI ptt file)	0.190697	0.127589	0.00462688	-0.228559	-0.225967	-0.15549	0.0238854	-0.019977	0.0534436	-0.038158	-0.164367	-0.0146638	-0.0865963	-0.110011	-0.197915
199773	608899	TagModule_2204	uptag	142	G4	up	40324913N08.x1_MR1_plate142_G4	edge	16	G11	139	SO_0583	bacterioferritin-associated ferredoxin (NCBI ptt file)	-0.0897726	-0.114798	0.00286123	0.039993	-0.121683	0.0365448	0.102155	-0.0736008	-0.120012	-0.257942	0.0539957	0.0552659	0.0924559	-0.296668	-0.024404
199773	608899	TagModule_2505	downtag	163	D9	dn	40325120G17.x1_MR1_plate163_D9	edge	19	A12	139	SO_0583	bacterioferritin-associated ferredoxin (NCBI ptt file)	-0.259859	-0.0802706	0.00190643	-0.00584558	-0.232522	-0.171869	-0.0504239	-0.0936456	-0.110352	-0.379073	-0.0813193	-0.24164	-0.0976893	-0.120114	-0.0238106
199774	609335	TagModule_3827	uptag	246	E9	up	40290140J18.x1_MR1_plate246_E9	good	38	H9	139	SO_0584	methyl-accepting chemotaxis protein (NCBI ptt file)	-0.00448286	0.068349	-0.0241137	-0.00769149	-0.122378	-0.0584768	-0.0210401	0.0976188	-0.0667185	-0.0998759	0.114863	0.0699288	-0.0740011	-0.0144829	0.0840501
199774	609335	TagModule_3827	downtag	246	E9	dn	40290140J18.x1_MR1_plate246_E9	good	37	H1	139	SO_0584	methyl-accepting chemotaxis protein (NCBI ptt file)	0.0428631	-0.128674	-0.0483078	-0.234768	-0.0747957	-0.20417	-0.020134	0.00426357	-0.127952	-0.0644828	0.198691	-0.0352644	-0.11031	0.260351	0.0994481
199774	609335	TagModule_4215	downtag	225	G6	dn	40290096N11.x1_MR1_plate225_G6	good	33	G8	139	SO_0584	methyl-accepting chemotaxis protein (NCBI ptt file)	0.0704046	0.0301515	0.0553254	-0.00132446	-0.0966814	-0.0797512	0.0134006	-0.109942	-0.11903	0.0841714	0.0658112	0.0863081	-0.12013	-0.0251549	-0.0686162
199774	609335	TagModule_4215	uptag	225	G6	up	40290096N11.x1_MR1_plate225_G6	good	34	H3	139	SO_0584	methyl-accepting chemotaxis protein (NCBI ptt file)	0.0230685	-0.0503006	-0.0675135	0.0667349	-0.279688	-0.0185558	-0.000659341	-0.1067	-0.0910652	0.0132038	-0.135676	0.0541028	0.057856	-0.111843	-0.07313
199775	610994	TagModule_4035	uptag	242	D9	up	40290136H18.x1_MR1_plate242_D9	good	37	H8	139	SO_0585	D-isomer specific 2-hydroxyacid dehydrogenase family protein (NCBI ptt file)	0.128036	0.0364902	-0.0559449	0.0298259	-0.0037144	0.0702076	-0.0421223	0.0285197	-0.0236217	-0.0525817	-0.0584392	-0.0790381	-0.0488673	0.0538228	0.0741765
199775	610994	TagModule_1608	downtag	144	B10	dn	40325018C20.x1_MR1_mutant144_B10	good	16	E12	139	SO_0585	D-isomer specific 2-hydroxyacid dehydrogenase family protein (NCBI ptt file)	0.0543652	-0.0348493	-0.0234239	0.166643	-0.0311097	0.140348	0.0267918	-0.0987753	0.0812093	0.0379952	-0.181087	0.0182503	-0.190642	-0.0491686	-0.00825406
199775	610994	TagModule_1771	downtag	156	C9	dn	40325021E18.x1_MR1_mutant156_C9	good	18	A7	139	SO_0585	D-isomer specific 2-hydroxyacid dehydrogenase family protein (NCBI ptt file)	0.0143355	0.0556836	-0.0940304	-0.155387	-0.146993	-0.0788076	0.0281438	-0.0955804	-0.0817016	0.0174744	0.0247643	-0.0706117	-0.192436	0.0191616	0.048581
199776	612019	TagModule_1865	uptag	114	E1	up	40324858J02.x1_MR1_mutant114_E1	edge	12	G9	139	SO_0586	conserved hypothetical protein (NCBI ptt file)	0.232868	0.0456922	-0.110315	0.0715272	0.195942	0.103095	-0.0308255	-0.0752866	-0.0787648	-0.0490261	0.0913527	-0.0166459	0.0613768	0.0092789	0.014707
199777	612382	TagModule_0449	uptag	35	F1	up	40324355F01.x1_MR1_plate35_F1	good	27	B8	139	SO_0587	glycerophosphoryl diester phosphodiesterase, putative (NCBI ptt file)	0.139737	-0.0612565	-0.044812	-0.111556	0.159459	-0.181725	-0.0451413	0.00269399	-0.174242	-0.012572	0.0620261	-0.189629	-0.0381165	0.220745	0.224374
199777	612382	TagModule_0449	downtag	35	F1	dn	40324355F01.x1_MR1_plate35_F1	good	26	B7	139	SO_0587	glycerophosphoryl diester phosphodiesterase, putative (NCBI ptt file)	0.0196608	-0.0861369	0.0163116	-0.154965	-0.110422	-0.159498	0.0955387	0.0650227	-0.00510556	0.0564369	0.142045	-0.13186	0.0250461	0.0128467	0.0732194
199778	613120	TagModule_2667	downtag	170	A5	dn	40325121B10.x1_MR1_plate170_A5	good	20	B9	139	SO_0588	transporter, putative (NCBI ptt file)	0.0309133	-0.0458687	-0.0921401	-0.17898	0.0117542	-0.0866189	-0.0512458	-0.132795	-0.182322	0.0135404	-0.0249606	-0.0336941	-0.101434	0.0685159	0.0382776
199778	613120	TagModule_2667	uptag	170	A5	up	40325121B10.x1_MR1_plate170_A5	good	20	F8	139	SO_0588	transporter, putative (NCBI ptt file)	-0.0502963	0.197986	0.167707	0.0406951	-0.0659331	0.0651438	0.0372827	0.183378	0.175865	0.120774	0.103992	-0.0629031	-0.0914137	0.193061	0.113288
199783	621282	TagModule_1669	downtag	156	H3	dn	40325021O06.x1_MR1_mutant156_H3	edge	18	B4	139	SO_0595	hypothetical protein (NCBI ptt file)	0.0111076	0.0074706	0.0368328	0.175139	-0.0403219	0.132845	-0.093091	-0.112194	0.0221363	-0.346483	-0.347228	0.0140128	0.0992321	-0.62543	-0.209051
199783	621282	TagModule_1669	uptag	156	H3	up	40325021O06.x1_MR1_mutant156_H3	edge	18	E11	139	SO_0595	hypothetical protein (NCBI ptt file)	-0.0355782	-0.0173949	-0.0261051	0.117426	-0.273943	0.159356	0.0159983	-0.0474841	-0.0144612	0.00727497	-0.0619444	0.0415324	0.11263	-0.482431	-0.605935
199783	621282	TagModule_2166	downtag	141	C2	dn	40324913F03.x1_MR1_plate141_C2	good	16	A12	139	SO_0595	hypothetical protein (NCBI ptt file)	0.0211101	-0.0987996	0.156364	-0.0470958	0.225365	0.0648526	0.134435	0.205364	0.248871	0.0122517	0.0682838	0.0290556	0.113325	-0.145581	-0.0624548
199783	621282	TagModule_2166	uptag	141	C2	up	40324913F03.x1_MR1_plate141_C2	good	16	E5	139	SO_0595	hypothetical protein (NCBI ptt file)	0.000485466	-0.325235	0.157039	-0.242338	0.284337	-0.0378272	0.0117609	0.0864517	0.1574	0.153037	-0.134533	0.0797753	0.201195	-0.592133	-0.388107
199785	623223	TagModule_1796	uptag	156	C11	up	40325021E22.x1_MR1_mutant156_C11	good	18	E1	139	SO_0597	hypothetical protein (NCBI ptt file)	0.000901943	0.0227308	0.0259473	-0.0763705	-0.0518635	0.00305369	0.0595791	0.0171057	0.0210823	-0.0415029	0.0295922	-0.0156742	0.0410702	-0.0304253	0.45033
199786	623398	TagModule_0857	downtag	78	E10	dn	40324819J20.x1_MR1_mutant78_E10	good	6	D2	139	SO_0598	yjeF protein (NCBI ptt file)	0.0673164	0.0580367	0.0520999	0.189768	0.206936	0.124116	0.0335709	0.144197	0.137829	-0.0209139	0.103462	0.0605812	0.0967656	0.0904161	0.10939
199786	623398	TagModule_0857	uptag	78	E10	up	40324819J20.x1_MR1_mutant78_E10	good	6	E5	139	SO_0598	yjeF protein (NCBI ptt file)	-0.0230961	-0.0730282	0.00622349	0.26225	0.356905	0.292351	-0.025039	0.163615	0.228279	0.193499	0.203867	0.109686	0.245011	-0.0105323	0.497884
199789	626850	TagModule_1423	downtag	87	H11	dn	40324822O21.x1_MR1_mutant87_H11	good	8	B6	139	SO_0601	DNA mismatch repair protein MutL (NCBI ptt file)	-0.264017	-0.326193	-0.234779	-0.247493	-0.530648	-0.290294	0.0444442	0.329759	-0.000226164	-0.281729	0.0786949	-0.272649	-0.294872	-0.115862	-0.0796979
199789	626850	TagModule_1423	uptag	87	H11	up	40324822O21.x1_MR1_mutant87_H11	good	8	D4	139	SO_0601	DNA mismatch repair protein MutL (NCBI ptt file)	-0.0889097	-0.403469	-0.221138	0.0671404	0.0548004	-0.192851	0.0144936	0.462928	0.0264204	-0.366369	-0.0212327	-0.147675	-0.421293	-0.25512	-0.166518
199792	630052	TagModule_0275	uptag	25	F11	up	40324345F11.x1_MR1_plate25_F11	good	25	E12	139	SO_0604	GTP-binding protein HflX (NCBI ptt file)	-1.87782	0.266786	-0.497211	-0.227052	0.0295412	-0.608501	-0.149895	0.0933436	-0.230474	-0.128185	-0.513661	-0.0675968	-0.469672	-0.829978	0.519005
199794	632545	TagModule_0797	downtag	68	E1	dn	40324817I02.x1_MR1_mutant68_E1	good	4	E6	139	SO_0606	hflC protein (NCBI ptt file)	0.0700902	0.430914	-0.0196787	0.0317431	0.456144	0.210173	-0.102624	-0.0847678	-0.0984379	0.0733858	0.700855	0.128385	0.449499	-1.44494	0.492939
199794	632545	TagModule_0797	uptag	68	E1	up	40324817I02.x1_MR1_mutant68_E1	good	4	E8	139	SO_0606	hflC protein (NCBI ptt file)	0.298544	0.53607	-0.22653	0.108751	0.768869	0.51759	-0.161102	-0.084487	-0.149092	0.23267	0.463102	0.0349397	0.267283	-1.69149	0.190382
199796	633799	TagModule_1334	uptag	90	A7	up	40324822B14.x1_MR1_mutant90_A7	good	8	H6	139	SO_0608	ubiquinol-cytochrome c reductase, iron-sulfur subunit (NCBI ptt file)	-2.12721	-1.18813	-1.17677	-1.84689	-0.696466	-1.38937	-0.657362	-2.80733	-0.488883	-0.380376	-3.49219	0.130595	-0.43389	0.0915137	0.0512512
199796	633799	TagModule_1334	downtag	90	A7	dn	40324822B14.x1_MR1_mutant90_A7	good	8	F8	139	SO_0608	ubiquinol-cytochrome c reductase, iron-sulfur subunit (NCBI ptt file)	-1.06512	-1.32522	-1.03988	-1.84558	-1.4223	-1.71334	-0.772506	-2.11287	-0.911402	-0.759607	-2.17536	0.311055	-0.398084	-0.201647	0.089325
199797	634389	TagModule_2381	downtag	134	D6	dn	40324911H12.x1_MR1_plate134_D6	good	14	H10	139	SO_0609	ubiquinol-cytochrome c reductase, cytochrome b (NCBI ptt file)	-1.19853	-1.49156	-1.35113	-2.41008	-1.84623	-2.00095	-1.01991	-2.41929	-1.19529	-0.78768	-2.50266	0.182338	-0.706997	-0.995777	-0.0631755
199797	634389	TagModule_2153	downtag	140	F12	dn	40324913K24.x1_MR1_plate140_F12	good	15	H8	139	SO_0609	ubiquinol-cytochrome c reductase, cytochrome b (NCBI ptt file)	-0.913256	-0.903039	-0.883543	-1.43716	-1.91871	-1.44899	-0.65527	-1.54958	-0.730055	-0.468341	-1.82402	0.479485	-0.268192	-1.02214	-0.155641
199798	635603	TagModule_2871	uptag	178	H12	up	40290007P24.x1_MR1_plate178_H12	good	28	E11	139	SO_0610	ubiquinol-cytochrome c reductase, cytochrome c1 (NCBI ptt file)	-2.32889	-0.896382	-0.625419	-1.19673	-1.06801	-0.979493	-0.389004	-2.74691	-0.103746	0.104564	-3.83447	-0.0303211	-0.196825	-0.844492	-0.464381
199801	637616	TagModule_1020	uptag	76	A4	up	40324819A08.x1_MR1_mutant76_A4	edge	6	A7	139	SO_0613	para-aminobenzoate synthase glutamine amidotransferase, component II (NCBI ptt file)	-0.00834613	0.14178	0.0474129	0.086911	0.454123	0.0990973	0.0716243	0.105555	-0.0147931	-0.100794	0.13062	-0.118156	-0.088701	0.0232686	0.189832
199802	638364	TagModule_2388	downtag	134	D11	dn	40324911H22.x1_MR1_plate134_D11	good	14	H9	139	SO_0614	dipeptidyl peptidase IV, putative (NCBI ptt file)	-0.0387078	-0.0497467	-0.0573338	-0.196415	-0.140213	-0.25109	-0.00477212	-0.1051	-0.170699	-0.0401291	0.0566451	-0.109277	-0.14589	0.0483292	0.0298941
199802	638364	TagModule_2995	downtag	278	G1	dn	N02_MR1_plate278_G1	edge	42	H5	139	SO_0614	dipeptidyl peptidase IV, putative (NCBI ptt file)	0.0996349	-0.0229423	-0.084318	-0.0863277	0.00982256	-0.11508	-0.0267112	-0.0369021	-0.204336	-0.00717386	-0.185505	-0.0715002	-0.0355967	-0.11685	0.0171908
199802	638364	TagModule_2739	uptag	173	C4	up	40325122F07.x1_MR1_plate173_C4	good	21	B7	139	SO_0614	dipeptidyl peptidase IV, putative (NCBI ptt file)	0.168403	-0.0174948	-0.00145829	0.164326	0.212339	0.130565	0.029677	0.062858	0.192698	0.0268107	-0.024801	0.0564198	0.149437	0.214906	0.368099
199802	638364	TagModule_1505	downtag	93	H10	dn	40324823P19.x1_MR1_mutant93_H10	good	9	D7	139	SO_0614	dipeptidyl peptidase IV, putative (NCBI ptt file)	0.0575926	0.0295522	-0.0588701	-0.0214081	-0.100974	0.010755	-0.00425104	-0.107063	-0.0385799	-0.0270454	-0.0105599	-0.0695121	-0.122879	0.0348304	-0.0194816
199803	641032	TagModule_0973	uptag	150	C6	up	40325019F12.x1_MR1_mutant150_C6	good	17	G8	139	SO_0615	hypothetical protein (NCBI ptt file)	0.0798753	-0.0282577	-0.0587293	-0.0343288	0.109483	0.11765	-0.062854	-0.140711	0.0370745	-0.0832695	-0.374226	-0.0468267	-0.16811	-0.0907007	-0.0492144
199803	641032	TagModule_0973	downtag	150	C6	dn	40325019F12.x1_MR1_mutant150_C6	good	17	C8	139	SO_0615	hypothetical protein (NCBI ptt file)	0.0491903	-0.0531434	-0.118917	0.0469403	0.0193675	0.0607274	0.015704	-0.0802705	-0.00344069	-0.0589266	-0.241772	0.0165637	-0.122312	0.0304464	-0.0297483
199804	642233	TagModule_2607	downtag	167	H3	dn	40325121O05.x1_MR1_plate167_H3	good	19	H2	139	SO_0616	esterase, putative (NCBI ptt file)	0.0636595	0.0920346	-0.201862	-0.192581	0.0844727	-0.0508427	-0.068858	-0.109975	-0.267751	-0.0785852	-0.00267033	-0.0328328	-0.189571	-0.0517856	0.0103881
199804	642233	TagModule_1428	uptag	87	E12	up	40324822I23.x1_MR1_mutant87_E12	good	8	C11	139	SO_0616	esterase, putative (NCBI ptt file)	-0.238261	0.00454078	-0.0888872	0.165387	-0.240856	0.149496	-0.00152192	-0.0405292	-0.069596	0.00589895	0.155184	0.00930678	0.0712069	0.141799	-0.141848
199804	642233	TagModule_0641	downtag	48	G3	dn	40324654M06.x1_MR1_plate48_G3	edge	2	C12	139	SO_0616	esterase, putative (NCBI ptt file)	0.0621596	0.19181	0.00621999	0.111354	0.0412183	0.199169	-0.0900874	-0.0402169	0.0299658	-0.0139763	0.0310804	-0.0821202	-0.0639951	0.333324	0.00553535
199804	642233	TagModule_0641	uptag	48	G3	up	40324654M06.x1_MR1_plate48_G3	edge	2	D9	139	SO_0616	esterase, putative (NCBI ptt file)	0.0213469	0.0655887	-0.0585264	0.203171	0.0311997	0.257479	-0.0826043	-0.109155	-0.00358613	-0.0161988	0.0712266	-0.0452087	0.0378412	0.193804	0.0661909
199805	643453	TagModule_1032	downtag	153	D10	dn	40325020H19.x1_MR1_mutant153_D10	good	17	F5	139	SO_0617	acetylornithine aminotransferase (NCBI ptt file)	-2.14091	-1.6657	-0.624575	-0.389527	-2.53028	-0.110393	-0.0752207	-1.70941	-0.166251	-1.19527	-1.82821	0.158252	-0.393392	-0.541531	-0.108925
199805	643453	TagModule_3564	downtag	203	A1	dn	40290048A01.x1_MR1_plate203_A1	edge	30	E5	139	SO_0617	acetylornithine aminotransferase (NCBI ptt file)	-1.90212	-1.77098	-0.484856	-0.51808	-2.64356	0.412884	-0.134453	-2.3691	-0.197955	-1.36472	-1.40872	0.371393	0.249222	-0.48296	-0.166857
199806	644797	TagModule_1696	downtag	104	F4	dn	40324831K08.x1_MR1_mutant104_F4	good	11	C7	139	SO_0618	arginine N-succinyltransferase (NCBI ptt file)	-1.42326	-0.155996	-0.358901	-0.274173	-1.36358	-0.995823	-0.143608	-1.46243	-0.312186	-0.412245	-0.581589	0.276492	-1.19534	0.36046	-0.0642076
199806	644797	TagModule_1696	uptag	104	F4	up	40324831K08.x1_MR1_mutant104_F4	good	11	F2	139	SO_0618	arginine N-succinyltransferase (NCBI ptt file)	-0.74681	-0.202488	-0.50606	-0.433978	-1.88461	-1.25112	-0.073481	-1.58539	-0.160148	-0.603183	-1.29029	-0.0752405	-1.18511	0.094307	-0.377675
199807	645826	TagModule_2253	downtag	122	F3	dn	40324860L06.x1_MR1_mutant122_F3	good	13	C2	139	SO_0619	succinylglutamic semialdehyde dehydrogenase (NCBI ptt file)	-0.156811	-0.0203133	0.00646582	-0.0905991	-0.687838	-0.0526861	0.0821985	-3.11008	-0.516131	-0.164098	0.124037	0.314886	-0.0204157	0.287261	-0.0918303
199807	645826	TagModule_2242	downtag	121	B3	dn	40324860D05.x1_MR1_mutant121_B3	edge	13	A10	139	SO_0619	succinylglutamic semialdehyde dehydrogenase (NCBI ptt file)	-0.186036	-0.0749595	0.00469549	-0.00280525	-0.799699	0.0221445	-0.03538	-2.95716	-0.548121	-0.175884	-0.504534	0.206507	-0.08748	0.0166147	-0.199262
199807	645826	TagModule_2242	uptag	121	B3	up	40324860D05.x1_MR1_mutant121_B3	edge	13	D11	139	SO_0619	succinylglutamic semialdehyde dehydrogenase (NCBI ptt file)	-1.05126	-0.45412	-0.0148899	-0.37703	-2.14436	-0.160654	-0.0142	-2.62442	-0.584473	-0.195799	-0.801265	0.182464	-0.0785887	0.0850678	-0.673884
199808	647457	TagModule_0283	uptag	26	C7	up	40324346C07.x1_MR1_plate26_C7	good	25	F8	139	SO_0620	conserved hypothetical protein (NCBI ptt file)	-0.00317579	-0.14306	0.0305276	-0.356289	-0.244922	-0.187647	0.019244	-0.508801	-0.0879626	-0.06334	-0.311497	-0.0370925	-0.105884	-0.0523217	-0.0484978
199809	648335	TagModule_1671	downtag	96	F9	dn	40324829K18.x1_MR1_mutant96_F9	good	10	A3	139	SO_0621	sensor histidine kinase (NCBI ptt file)	0.110027	-0.0344085	0.0409082	0.213507	0.128993	0.198017	-0.161962	-0.0927834	0.16963	-0.368373	-0.13713	-0.264074	0.0471422	0.208386	0.0710808
199809	648335	TagModule_1671	uptag	96	F9	up	40324829K18.x1_MR1_mutant96_F9	good	10	C7	139	SO_0621	sensor histidine kinase (NCBI ptt file)	0.444474	0.13512	0.00494561	0.217444	0.7094	0.442538	-0.121335	-0.101266	0.138246	-0.241538	-0.233064	-0.159363	0.0627804	0.226722	-0.130871
199810	649660	TagModule_0278	downtag	26	B2	dn	40324346B02.x1_MR1_plate26_B2	edge	24	F5	139	SO_0622	DNA-binding response regulator (NCBI ptt file)	-0.0575518	-0.187161	-0.0662761	-0.104959	-0.148942	0.0339273	0.0102309	0.0173184	0.0039362	-0.101219	0.0761793	-0.0677385	-0.0244428	0.205704	0.0635246
199810	649660	TagModule_0618	uptag	47	C10	up	40324654E19.x1_MR1_plate47_C10	edge	2	B6	139	SO_0622	DNA-binding response regulator (NCBI ptt file)	-0.140048	-0.0789509	-0.0850315	-0.288059	-0.301206	-0.150948	-0.0308981	-0.00712304	-0.186206	-0.290856	-0.199286	-0.0528571	-0.100195	-0.160272	-0.0814278
199810	649660	TagModule_2930	downtag	181	C5	dn	40290008F09.x1_MR1_plate181_C5	good	27	H11	139	SO_0622	DNA-binding response regulator (NCBI ptt file)	-0.018584	0.0573776	-0.12262	0.0252068	0.169031	0.237201	0.0083182	0.0449568	0.0770694	-0.149694	0.0946562	0.132462	0.225203	-0.041852	-0.109937
199811	650315	TagModule_2336	downtag	132	C4	dn	40324911E08.x1_MR1_plate132_C4	good	14	E6	139	SO_0623	hypothetical protein (NCBI ptt file)	0.013542	0.100833	-0.241398	-0.288474	0.0421982	-0.0576312	-0.07745	0.0379819	-0.205846	-0.165104	0.11591	-0.187001	-0.627674	0.208256	0.0162597
199811	650315	TagModule_2336	uptag	132	C4	up	40324911E08.x1_MR1_plate132_C4	good	14	H6	139	SO_0623	hypothetical protein (NCBI ptt file)	-0.0652019	0.13767	-0.0333851	0.0299768	0.482767	0.234779	-0.0942464	0.0124269	-0.0925664	-0.153752	0.13226	0.019178	0.0882161	0.140453	0.176575
199812	650745	TagModule_1626	uptag	144	C9	up	40325018E18.x1_MR1_mutant144_C9	good	17	A9	139	SO_0624	catabolite gene activator (NCBI ptt file)	0.0508175	0.432456	-0.886963	0.129347	0.957053	0.0435341	0.014602	0.235955	-0.0744431	-1.2092	0.417516	-0.234597	-4.09814	-2.93244	-2.32952
199812	650745	TagModule_1626	downtag	144	C9	dn	40325018E18.x1_MR1_mutant144_C9	good	16	F5	139	SO_0624	catabolite gene activator (NCBI ptt file)	-0.21249	0.0981594	-0.583357	-0.359816	0.0331097	-0.587498	-0.00876501	0.112994	-0.521188	-0.979486	0.557116	-0.620575	-4.6369	-2.86019	-1.28556
199813	651800	TagModule_1508	downtag	93	H4	dn	40324823P07.x1_MR1_mutant93_H4	edge	9	D9	139	SO_0625	conserved domain protein (NCBI ptt file)	-1.35601	-1.38984	-1.27811	-1.63709	-1.60977	-1.17316	-0.864115	-1.67177	-0.674466	-0.882032	-1.2354	0.103007	-0.953091	1.70491	0.21433
199815	652739	TagModule_3116	uptag	265	A3	up	B05_MR1_plate265_A3	edge	42	B1	139	SO_0627	putative 2'-5' RNA ligase (NCBI ptt file)	-0.0190357	-0.06358	0.0386085	0.0100552	-0.0759544	-0.189153	-0.00947443	-0.0338432	-0.0246004	0.0384012	-0.154633	-0.121522	-0.11838	-0.0539337	0.0679336
199815	652739	TagModule_0031	downtag	3	A7	dn	40294021A07	good	22	B8	139	SO_0627	putative 2'-5' RNA ligase (NCBI ptt file)	-0.0731832	0.00287272	-0.0858158	0.0469405	0.0195165	-0.0716178	-0.0294125	0.0429504	-0.0925845	-0.0689438	-0.305971	-0.0623787	-0.070113	0.0706511	0.0670804
199815	652739	TagModule_0031	uptag	3	A7	up	40294021A07	good	23	B10	139	SO_0627	putative 2'-5' RNA ligase (NCBI ptt file)	-0.120973	0.00877465	-0.0864181	0.0166836	0.272925	-0.070541	0.0129747	0.0219877	0.0603281	0.0296627	-0.0403718	0.060782	-0.0600023	0.0280203	0.0910568
199815	652739	TagModule_3116	downtag	265	A3	dn	B05_MR1_plate265_A3	edge	41	A1	139	SO_0627	putative 2'-5' RNA ligase (NCBI ptt file)	-0.0911571	-0.0406303	-0.229063	-0.396232	-0.361652	-0.415266	0.0265167	-0.103431	-0.185566	0.0110991	-0.363366	-0.0537787	-0.384254	-0.161499	-0.0907572
199816	653468	TagModule_0080	downtag	9	H8	dn	40294085H08	good	22	G8	139	SO_0628	GGDEF domain protein (NCBI ptt file)	0.0274092	-0.0535444	-0.0908178	-0.251925	-0.404541	-0.293941	0.00926886	-0.115424	-0.122577	-0.0097244	0.0782331	-0.264445	-0.235236	-0.204842	-0.0318977
199816	653468	TagModule_0527	downtag	157	C10	dn	40325021F19.x1_MR1_mutant157_C10	edge	18	B6	139	SO_0628	GGDEF domain protein (NCBI ptt file)	-0.0187594	-0.0421813	0.0259917	-0.000173009	-0.113075	0.142173	0.016584	-0.215922	0.0481291	0.0343325	-0.186469	0.0126404	0.142534	-0.0412518	-0.0331554
199816	653468	TagModule_0527	uptag	157	C10	up	40325021F19.x1_MR1_mutant157_C10	edge	18	E12	139	SO_0628	GGDEF domain protein (NCBI ptt file)	-0.0253583	-0.0913901	-0.0567489	-0.13175	-0.126718	-0.0499827	-0.0475698	-0.285808	-0.0985092	-0.187386	-0.168372	-0.0499601	-0.0959519	0.171153	-0.063308
199818	655861	TagModule_3659	downtag	217	F1	dn	40290102L01.x1_MR1_plate217_F1	good	32	F6	139	SO_0630	TonB-dependent receptor (NCBI ptt file)	0.0600535	-0.0199601	0.0122753	0.211602	0.115421	0.119024	-0.0406746	0.0544673	0.0664207	0.00503815	-0.0336208	-0.0218862	0.142773	-0.0711237	0.0257645
199818	655861	TagModule_3937	downtag	207	C5	dn	40290100E09.x1_MR1_plate207_C5	good	31	D1	139	SO_0630	TonB-dependent receptor (NCBI ptt file)	0.103601	-0.112852	-0.061775	0.0783583	-0.11551	0.0401001	0.00184362	-0.0632886	-0.0117984	-0.0799105	-0.114063	-0.1156	-0.0282531	0.0277022	0.00937953
199818	655861	TagModule_3901	uptag	242	H7	up	40290136P14.x1_MR1_plate242_H7	good	38	A8	139	SO_0630	TonB-dependent receptor (NCBI ptt file)	0.0825612	-0.00324323	-0.0206788	0.322858	0.234719	0.348004	0.0122134	0.077929	0.0978787	0.0654619	0.144387	0.104616	0.21294	-0.00105764	0.149697
199820	658076	TagModule_0087	downtag	10	D3	dn	40294086D03	good	22	H1	139	SO_0632	ATP-dependent helicase HrpB (NCBI ptt file)	-0.0384412	-0.0608751	-0.0516024	-0.00622897	-0.0209585	0.138973	-0.0096948	0.016054	-0.0824457	-0.0462909	0.0462023	0.0294832	0.0410337	0.176549	0.0556588
199821	660661	TagModule_3943	uptag	207	A1	up	40290100A01.x1_MR1_plate207_A1	good	47	B7	139	SO_0633	penicillin-binding protein 1B (NCBI ptt file)	0.493461	0.0364752	0.181712	0.0781009	0.115468	-0.0896151	0.131946	1.17494	-0.216719	0.00999371	0.763979	-1.37652	0.257775	0.596223	1.5072
199821	660661	TagModule_2261	downtag	123	E4	dn	40324861I07.x1_MR1_mutant123_E4	good	13	C12	139	SO_0633	penicillin-binding protein 1B (NCBI ptt file)	-0.465417	-0.116414	-0.110206	0.0538771	-0.410042	0.164783	-0.3607	0.0489531	-0.61675	-0.319851	-0.0269403	-1.89733	-0.574308	-0.0431339	-0.100217
199824	663421	TagModule_3842	downtag	211	A7	dn	40290101A13.x1_MR1_plate211_A7	good	31	G8	139	SO_0636	acetyltransferase, GNAT family (NCBI ptt file)	0.0541046	-0.132367	-0.0794195	0.0116087	0.0865971	0.10271	0.0228001	0.0490107	0.0826466	-0.0486075	-0.176678	0.0338883	-0.0819559	0.0621128	0.0672629
199825	663912	TagModule_4218	uptag	226	D5	up	40290096H10.x1_MR1_plate226_D5	edge	34	H10	139	SO_0637	conserved hypothetical protein (NCBI ptt file)	0.0560307	0.113921	-0.0521755	0.30429	0.460771	0.302452	-0.0507087	0.0562326	0.161125	0.166254	0.0690222	-0.0281472	0.0507328	0.191639	0.0967062
199826	664215	TagModule_0479	downtag	35	F6	dn	40324355F06.x1_MR1_plate35_F6	good	26	B9	139	SO_0638	hypothetical protein (NCBI ptt file)	0.0325684	0.101372	-0.0636749	0.0336817	-0.0292373	-0.0469177	0.00749488	0.0647253	-0.0964198	-0.0696844	0.0579557	-0.0410746	0.0666038	-0.0357871	0.0886386
199826	664215	TagModule_0479	uptag	35	F6	up	40324355F06.x1_MR1_plate35_F6	good	27	B9	139	SO_0638	hypothetical protein (NCBI ptt file)	-0.0417807	0.0885021	0.0225739	0.168801	0.247816	0.0598753	-0.0178713	0.13253	0.109949	0.0921664	0.0485548	-0.126152	-0.0434303	0.238044	0.267303
199827	664604	TagModule_2841	downtag	177	B10	dn	40290007D19.x1_MR1_plate177_B10	good	27	C10	139	SO_0639	Collagenase family (NCBI ptt file)	-0.0413244	0.202459	0.110477	-0.0625506	-0.011934	0.0229743	0.0074547	0.108274	0.146537	0.155312	0.161403	0.0466071	-0.0570386	0.0406023	-0.0243426
199827	664604	TagModule_2841	uptag	177	B10	up	40290007D19.x1_MR1_plate177_B10	good	28	C10	139	SO_0639	Collagenase family (NCBI ptt file)	-0.0889391	0.0403121	0.0393229	0.268898	0.0778046	0.165153	-0.00652775	0.0762984	0.112694	0.217524	0.0754385	-0.022238	0.00759929	0.195383	0.226907
199828	668166	TagModule_0810	uptag	63	F10	up	40324816K19.x1_MR1_mutant63_F10	good	3	G11	139	SO_0640	alcohol dehydrogenase, zinc-containing (NCBI ptt file)	0.0173353	-0.148033	-0.0915436	-0.148253	-0.654825	-0.191884	-0.0270376	-0.0646131	-0.100525	-0.151001	-0.00529507	0.00098348	0.146343	-0.110831	-0.215685
199828	668166	TagModule_2194	uptag	142	A4	up	40324913B08.x1_MR1_plate142_A4	edge	16	F11	139	SO_0640	alcohol dehydrogenase, zinc-containing (NCBI ptt file)	0.0500447	0.0613608	0.0586024	0.00249674	-0.499588	-0.12927	0.0401967	-0.0972221	0.043437	0.0637142	-0.0654648	0.0573009	-0.0202092	0.055263	-0.0341011
199828	668166	TagModule_0810	downtag	63	F10	dn	40324816K19.x1_MR1_mutant63_F10	good	3	G7	139	SO_0640	alcohol dehydrogenase, zinc-containing (NCBI ptt file)	0.0895117	-0.0925953	0.0516667	0.118961	-0.131435	-0.0177057	0.0215351	0.047294	0.0730527	-0.0466622	-0.0101534	-0.0379026	0.189056	0.0467844	0.0794907
199831	670490	TagModule_3648	uptag	206	F6	up	40290048L12.x1_MR1_plate206_F6	good	32	C1	139	SO_0643	transposase, putative (NCBI ptt file)	0.209984	0.47325	0.224094	0.476843	0.634547	0.315509	-0.00573477	0.167452	-0.679251	-0.236605	0.269584	-0.541532	-0.0198577	-0.00556248	0.580124
199831	670490	TagModule_3648	downtag	206	F6	dn	40290048L12.x1_MR1_plate206_F6	good	31	B11	139	SO_0643	transposase, putative (NCBI ptt file)	-0.402675	0.437297	0.249837	0.691492	0.823573	0.510754	-0.00383659	0.0731768	-0.660289	-0.202963	0.188113	-0.541501	0.660329	-0.219306	0.303861
199832	672706	TagModule_0268	downtag	25	F4	dn	40324345F04.x1_MR1_plate25_F4	good	24	E12	139	SO_0644	prophage MuSo1, DNA transposition protein, putative (NCBI ptt file)	-0.00981743	-0.100103	-0.099803	-0.106844	-0.115125	-0.184873	-0.102733	-0.0361974	-0.0459846	-0.184301	-0.379486	0.0437674	-0.0502081	-0.221882	-0.0944039
199832	672706	TagModule_0268	uptag	25	F4	up	40324345F04.x1_MR1_plate25_F4	good	25	F1	139	SO_0644	prophage MuSo1, DNA transposition protein, putative (NCBI ptt file)	0.145642	0.092979	0.0502249	-0.0945783	-0.137261	-0.109562	0.0280966	-0.00293533	-0.056268	-0.0105529	0.0240149	0.0730926	0.0378419	-0.110551	-0.0582714
199833	673483	TagModule_2455	uptag	161	B1	up	40325119D01.x1_MR1_plate161_B1	good	19	B4	139	SO_0645	hypothetical protein (NCBI ptt file)	-0.669231	0.126652	0.304295	0.554918	0.430677	0.0481764	-0.123347	-0.166278	-0.734616	-0.0117741	0.158233	-2.04178	0.144191	-0.815101	0.545734
199833	673483	TagModule_2455	downtag	161	B1	dn	40325119D01.x1_MR1_plate161_B1	good	18	F7	139	SO_0645	hypothetical protein (NCBI ptt file)	-0.882721	0.328375	0.458312	0.356131	0.127385	-0.307305	-0.164066	-0.25198	-0.887735	-0.0409156	0.612729	-1.98943	0.530317	-0.707456	0.523942
199833	673483	TagModule_1941	downtag	248	C5	dn	40290141E10.x1_MR1_plate248_C5	good	38	C10	139	SO_0645	hypothetical protein (NCBI ptt file)	-0.0292039	0.138104	0.0909748	0.184885	0.294819	0.307097	-0.0404143	0.144123	0.155103	0.102524	0.0666857	0.0781584	0.0826489	0.234184	0.10455
199833	673483	TagModule_1941	uptag	248	C5	up	40290141E10.x1_MR1_plate248_C5	good	39	D8	139	SO_0645	hypothetical protein (NCBI ptt file)	0.0452417	0.0478042	0.0890043	0.0191884	0.174235	0.1028	0.0875759	0.0457458	0.0340776	0.0573863	0.0947357	0.0743066	0.116762	-0.0661535	-0.0405431
199834	674015	TagModule_2142	uptag	140	C1	up	40324913E02.x1_MR1_plate140_C1	good	16	C6	139	SO_0646	hypothetical protein (NCBI ptt file)	-0.398387	0.252003	0.389564	0.318349	0.353427	0.147772	-0.0564134	-0.0321582	-0.34772	0.0238299	0.804437	0.324004	0.382712	0.396488	1.07559
199834	674015	TagModule_0169	uptag	17	C1	up	40294267C01.x1_MR1_plate17_C1	good	24	F3	139	SO_0646	hypothetical protein (NCBI ptt file)	0.032301	-0.0710364	-0.0641091	0.0295437	0.208224	-0.00570335	-0.00688413	0.0340379	-0.0277491	-0.0305482	-0.0073563	0.511505	0.0565833	0.0219532	-0.0285819
199834	674015	TagModule_0169	downtag	17	C1	dn	40294267C01.x1_MR1_plate17_C1	good	23	F3	139	SO_0646	hypothetical protein (NCBI ptt file)	0.0479618	0.0185688	-0.042359	-0.0743825	0.0765462	-0.125317	0.0204195	0.129559	-0.0699831	-0.254292	-0.186056	0.683918	-0.0560196	-0.112748	0.100543
199835	674509	TagModule_3057	uptag	272	F11	up	K22_MR1_plate272_F11	good	43	B12	139	SO_0647	hypothetical protein (NCBI ptt file)	-0.0254582	-0.163239	-0.0938848	-0.381662	-0.729851	-0.14221	-0.00322888	0.0109597	-0.185151	-0.184662	0.0593338	0.498927	-0.0561939	0.0518724	-0.0148423
199835	674509	TagModule_1452	uptag	83	A5	up	40324821A09.x1_MR1_mutant83_A5	good	7	D6	139	SO_0647	hypothetical protein (NCBI ptt file)	0.0343168	0.0219	-0.118345	0.0631868	0.126179	-0.0139166	0.0288271	-0.0996406	-0.0348597	-0.184882	-0.0960683	0.781441	0.0350531	-0.104416	-0.128763
199835	674509	TagModule_1452	downtag	83	A5	dn	40324821A09.x1_MR1_mutant83_A5	good	7	C5	139	SO_0647	hypothetical protein (NCBI ptt file)	-0.00332991	-0.0498894	0.0672933	0.0402712	0.101029	0.008948	-0.00417157	0.0456977	0.165884	-0.223562	-0.282425	0.649587	-0.0289463	-0.0806953	0.0767801
199836	674729	TagModule_0068	downtag	5	A9	dn	40293947A09	good	26	A3	139	SO_0648	conserved hypothetical protein (NCBI ptt file)	-0.00623383	0.0729129	0.0328053	0.215744	0.0214764	0.0820202	-0.0143951	0.130137	0.00527545	0.00263597	0.0649583	0.770884	0.0290996	-0.154981	0.137045
199837	675374	TagModule_0781	downtag	63	E11	dn	40324816I21.x1_MR1_mutant63_E11	good	3	G3	139	SO_0649	hypothetical protein (NCBI ptt file)	0.164963	0.0874318	0.186544	0.175899	0.136057	0.214468	0.127733	0.270261	0.203377	0.222734	0.173996	1.08623	0.217381	0.0700085	0.101891
199837	675374	TagModule_0781	uptag	63	E11	up	40324816I21.x1_MR1_mutant63_E11	good	3	G7	139	SO_0649	hypothetical protein (NCBI ptt file)	0.0920064	-0.0709694	0.0558441	-0.0573853	-0.0253977	0.0562346	0.0828606	0.0981893	0.0866856	0.0494987	0.0993481	0.460116	0.19463	-0.0873295	-0.108809
199837	675374	TagModule_1795	downtag	108	B7	dn	40324832C14.x1_MR1_mutant108_B7	good	11	G5	139	SO_0649	hypothetical protein (NCBI ptt file)	0.0424694	-0.0739645	-0.137845	-0.295592	-0.220358	-0.23558	-0.0428663	-0.0985726	-0.217066	-0.0784233	-0.0516171	0.485884	-0.270257	0.12068	-0.0406328
199837	675374	TagModule_4130	downtag	285	A7	dn	B13_MR1_plate285_A7	good	43	F9	139	SO_0649	hypothetical protein (NCBI ptt file)	-0.0455546	0.0247132	0.10929	0.207673	-0.0291733	0.149515	-0.0290499	0.203949	0.239818	0.0780417	0.155321	0.737927	0.0396697	-0.00245443	0.164046
199838	675749	TagModule_2638	uptag	168	H7	up	40325121O14.x1_MR1_plate168_H7	good	20	E3	139	SO_0650	hypothetical protein (NCBI ptt file)	-0.199745	-0.00625952	-0.0509235	0.038453	0.24709	-0.0941529	0.00353581	0.00431963	-0.051918	-0.0957187	-0.0912304	0.76469	-0.0873047	-0.019006	0.0121261
199839	675979	TagModule_0037	downtag	4	A1	dn	40294022A01	good	22	C5	139	SO_0651	conserved hypothetical protein (NCBI ptt file)	-0.0454726	-0.0862035	-0.114961	-0.270396	-0.166787	-0.20179	-0.00666563	-0.128534	-0.252362	-0.0942879	-0.20638	0.803353	-0.127088	-0.0435484	-0.0161119
199839	675979	TagModule_0037	uptag	4	A1	up	40294022A01	good	23	C7	139	SO_0651	conserved hypothetical protein (NCBI ptt file)	-0.0586918	0.0856125	-0.0434741	-0.231495	-0.897596	-0.12578	0.0804773	-0.0407376	-0.108497	-0.178457	-0.0181634	1.00862	0.0330351	-0.303128	-0.317307
199840	676577	TagModule_1571	downtag	95	F1	dn	40324829K01.x1_MR1_mutant95_F1	edge	9	G1	139	SO_0652	prophage MuSo1, positive regulator of late transcription, putative (NCBI ptt file)	-0.0197912	-0.088791	-0.0134445	0.0582919	0.00786262	-0.0272672	-0.0287956	-0.0948034	0.0692347	-0.0407382	-0.159866	0.883985	0.0301008	-0.208105	0.0362797
199840	676577	TagModule_3406	downtag	265	E4	dn	J07_MR1_plate265_E4	good	41	A7	139	SO_0652	prophage MuSo1, positive regulator of late transcription, putative (NCBI ptt file)	0.00616533	-0.0919651	0.0321841	0.234517	-0.107733	0.0908355	0.0115062	0.0447732	0.120346	-0.0448192	-0.151833	0.671593	0.136171	-0.330171	0.0979952
199840	676577	TagModule_1571	uptag	95	F1	up	40324829K01.x1_MR1_mutant95_F1	edge	10	A2	139	SO_0652	prophage MuSo1, positive regulator of late transcription, putative (NCBI ptt file)	-0.208568	-0.135262	-0.0614443	-0.377027	-0.482872	-0.330737	0.0258085	-0.126953	-0.176255	-0.180368	-0.0319034	1.01845	-0.0627873	-0.299003	-0.167188
199840	676577	TagModule_0474	uptag	36	D5	up	40324356D05.x1_MR1_plate36_D5	good	27	C8	139	SO_0652	prophage MuSo1, positive regulator of late transcription, putative (NCBI ptt file)	-0.023678	-0.139081	-0.219891	-0.117592	-0.350997	-0.133737	-0.118502	0.129265	-0.0547157	-0.193796	-0.193377	-0.0919764	-0.264137	0.00565953	0.195338
199841	677098	TagModule_0027	downtag	1	F6	dn	40294019F06	good	22	A6	139	SO_0653	hypothetical protein (NCBI ptt file)	-0.0726149	-0.0521365	0.0496022	0.116777	0.0215467	-0.0385073	0.0200287	0.0774087	0.0276833	0.0429512	-0.186524	0.437611	-0.0712355	-0.0995958	0.0368128
199841	677098	TagModule_0157	downtag	16	E1	dn	40294266E01.x1_MR1_plate16_E1	good	23	E7	139	SO_0653	hypothetical protein (NCBI ptt file)	-0.208197	-0.129323	-0.0743295	-0.0618543	-0.0988442	-0.0553184	0.0443022	-0.100403	-0.0359749	-0.0520528	-0.139651	0.494967	-0.00102683	-0.0364394	-0.0314727
199841	677098	TagModule_0379	uptag	34	G7	up	40324354G07.x1_MR1_plate34_G7	good	26	F1	139	SO_0653	hypothetical protein (NCBI ptt file)	-0.0163958	0.0170483	-0.0614838	-0.0437173	-0.0349149	0.00120745	-0.00160749	-0.0900044	-0.0665264	-0.0139465	-0.0713617	0.211502	-0.091584	-0.0281392	0.0433169
199841	677098	TagModule_3750	downtag	282	A8	dn	B16_MR1_plate282_A8	good	43	C4	139	SO_0653	hypothetical protein (NCBI ptt file)	-0.108101	-0.180141	0.08522	0.194261	-0.00422306	0.16285	0.0122884	0.135642	0.174478	0.00758566	0.174565	0.640916	0.239414	-0.00200153	0.115099
199842	677934	TagModule_3002	downtag	271	G1	dn	M01_MR1_plate271_G1	good	41	H9	139	SO_0654	hypothetical protein (NCBI ptt file)	0.0245032	-0.0221474	0.0399275	0.0200462	-0.0348054	-0.130004	-0.0141552	-0.0830003	0.0680302	-0.119589	-0.187785	0.156536	0.00123784	-0.106381	0.00322206
199842	677934	TagModule_1807	uptag	109	G4	up	40324832N07.x1_MR1_mutant109_G4	good	12	D2	139	SO_0654	hypothetical protein (NCBI ptt file)	-0.1129	-0.156408	-0.0548992	-0.133205	-0.285264	0.0510547	-0.0791108	-0.13281	-0.057	-0.0469777	-0.277088	0.645139	-0.174639	0.0255242	-0.124374
199842	677934	TagModule_3002	uptag	271	G1	up	M01_MR1_plate271_G1	good	43	B4	139	SO_0654	hypothetical protein (NCBI ptt file)	-0.0466787	0.0789492	0.010687	0.380996	0.535119	0.251763	-0.0219947	-0.0625146	0.0960916	0.0639636	0.00618052	0.28848	0.0621868	-0.118072	-0.0632693
199842	677934	TagModule_1792	downtag	107	H5	dn	40324832O09.x1_MR1_mutant107_H5	good	11	G3	139	SO_0654	hypothetical protein (NCBI ptt file)	-0.0426839	0.0558672	0.0140554	-0.170717	-0.00576933	0.00335628	0.025347	-0.000520364	-0.110378	0.0356569	0.0099066	0.901255	-0.101329	-0.264579	0.0448028
199842	677934	TagModule_3964	downtag	231	C7	dn	40290067E13.x1_MR1_plate231_C7	good	34	G1	139	SO_0654	hypothetical protein (NCBI ptt file)	0.106637	0.00854966	-0.0835863	-0.115312	-0.0835031	-0.0203039	-0.114549	-0.223696	-0.146198	-0.0724195	-0.115862	0.645902	-0.167126	-0.0192308	-0.138727
199842	677934	TagModule_2633	downtag	249	D7	dn	40290141H13.x1_MR1_plate249_D7	good	38	F3	139	SO_0654	hypothetical protein (NCBI ptt file)	0.000382458	-0.0386008	-0.0329024	-0.00328358	-0.0484894	-0.133511	0.0861477	0.0134982	-0.0714315	-0.0414211	-0.119841	0.743096	-0.0794717	0.0943042	-0.0486223
199843	678530	TagModule_0643	downtag	48	C6	dn	40324654E12.x1_MR1_plate48_C6	edge	2	C4	139	SO_0655	hypothetical protein (NCBI ptt file)	-0.10988	-0.172936	-0.023421	-0.149202	-0.0865849	-0.0767517	0.0267336	-0.00928663	0.0164966	-0.0401567	0.0547859	0.2639	0.0218152	0.148553	0.0963651
199843	678530	TagModule_0001	downtag	1	G1	dn	40294019G01	good	46	A2	139	SO_0655	hypothetical protein (NCBI ptt file)	-0.764224	-1.44967	-1.0531	-2.00401	-1.51087	-1.28321	-0.654894	-2.39623	-0.885088	-0.420234	-1.94762	0.371953	-0.800744	0.890064	0.0780437
199843	678530	TagModule_0643	uptag	48	C6	up	40324654E12.x1_MR1_plate48_C6	edge	2	C11	139	SO_0655	hypothetical protein (NCBI ptt file)	-0.0370744	0.0111954	-0.0415148	0.0330552	0.113776	0.0847084	-0.0141651	-0.0537115	-0.0291398	-0.0138442	0.0774526	0.57804	0.059631	-0.000886747	-0.006876
199843	678530	TagModule_2738	uptag	173	B12	up	40325122D23.x1_MR1_plate173_B12	good	21	B6	139	SO_0655	hypothetical protein (NCBI ptt file)	0.129381	0.0315616	-0.00466522	0.0847689	0.0725279	0.0452744	-0.107262	0.00422616	0.109242	-0.0101766	-0.156632	0.178415	-0.0147315	0.258442	0.182927
199847	680636	TagModule_0280	downtag	26	B4	dn	40324346B04.x1_MR1_plate26_B4	good	24	F6	139	SO_0659	lysozyme, putative (NCBI ptt file)	0.0408243	0.0177639	-0.0138547	-0.284711	-0.164562	-0.263348	0.0249418	0.0274165	-0.108278	0.0297648	0.207252	0.0330747	-0.254552	0.162646	-0.0215826
199847	680636	TagModule_0280	uptag	26	B4	up	40324346B04.x1_MR1_plate26_B4	good	25	F4	139	SO_0659	lysozyme, putative (NCBI ptt file)	-0.0133591	0.0995256	-0.0522631	0.0879549	0.130495	-0.0543714	0.0194073	-0.0591518	-0.0185675	-0.00719598	-0.0391322	0.299642	-0.152804	-0.210247	-0.0682343
199848	681154	TagModule_0693	uptag	49	F7	up	40324654L13.x1_MR1_plate49_F7	good	2	F1	139	SO_0660	hypothetical protein (NCBI ptt file)	-0.0480814	0.0447898	0.014699	0.317897	0.339508	0.173517	-0.0215155	0.0924819	0.104322	0.120222	0.0358651	0.33681	0.0423897	-0.0850964	0.165766
199849	681856	TagModule_2274	downtag	124	A10	dn	40324861A20.x1_MR1_mutant124_A10	good	13	D7	139	SO_0661	zinc finger-related protein (NCBI ptt file)	-0.848992	0.179466	-0.151058	-0.0549323	0.145967	-0.630967	-0.199476	0.438237	-0.0206083	0.159243	0.35683	0.38978	0.264058	-0.139484	-0.75297
199850	682065	TagModule_2678	downtag	170	G5	dn	40325121N10.x1_MR1_plate170_G5	good	20	C4	139	SO_0662	conserved hypothetical protein (NCBI ptt file)	0.0489334	0.264908	-0.0447305	-0.00820066	0.153861	0.102348	-0.0699143	-0.0248457	0.0592822	-0.0142635	-0.0239721	0.705414	-0.352766	0.141283	0.0289605
199850	682065	TagModule_2678	uptag	170	G5	up	40325121N10.x1_MR1_plate170_G5	good	20	G4	139	SO_0662	conserved hypothetical protein (NCBI ptt file)	0.0687485	-0.0180511	-0.200021	0.142372	0.131153	0.0731797	0.0223808	-0.0237481	-0.0481922	-0.0415371	0.0774155	0.756143	-0.040418	-0.142647	0.0857549
199851	682412	TagModule_2637	uptag	249	H11	up	40290141P21.x1_MR1_plate249_H11	good	39	H3	139	SO_0663	conserved hypothetical protein (NCBI ptt file)	-0.0358642	-0.112347	-0.134518	-0.132526	-0.687493	-0.0399522	-0.0774787	-0.0911348	-0.165676	-0.123017	-0.0241417	0.453202	-0.0284149	0.0705127	-0.0599776
199851	682412	TagModule_2637	downtag	249	H11	dn	40290141P21.x1_MR1_plate249_H11	good	38	G3	139	SO_0663	conserved hypothetical protein (NCBI ptt file)	0.0548762	-0.118295	-0.0861383	0.0216067	-0.158225	-0.0476243	0.0878833	-0.0139899	-0.0495134	-0.0087733	-0.304442	0.561899	-0.00211809	-0.321246	0.00346831
199851	682412	TagModule_1925	uptag	127	A11	up	40324910A21.x1_MR1_plate127_A11	good	14	B3	139	SO_0663	conserved hypothetical protein (NCBI ptt file)	-0.0177463	-0.0939486	0.0298273	-0.159871	-0.342122	-0.113719	0.0373474	0.00683791	-0.0747965	0.0973507	-0.119915	0.241545	-0.144144	-0.01789	-0.0612179
199852	682711	TagModule_4224	downtag	285	A11	dn	B21_MR1_plate285_A11	good	43	F6	139	SO_0664	hypothetical protein (NCBI ptt file)	-0.0101263	0.0999546	-0.0893331	-0.0254365	-0.125679	-0.00196016	-0.145243	-0.111236	-0.0121187	0.0109562	-0.0434948	0.607028	-0.203851	-0.00702496	-0.0144992
199852	682711	TagModule_4224	uptag	285	A11	up	B21_MR1_plate285_A11	good	44	H6	139	SO_0664	hypothetical protein (NCBI ptt file)	-0.176866	-0.0496488	-0.165612	-0.383252	-0.327295	-0.26901	-0.0117832	-0.236709	-0.282022	-0.264926	-0.102081	0.975148	-0.261769	-0.178364	-0.425396
199853	682973	TagModule_1655	uptag	96	A9	up	40324829A18.x1_MR1_mutant96_A9	good	10	B2	139	SO_0665	conserved hypothetical protein (NCBI ptt file)	0.22674	-0.100255	-0.122002	0.0951607	0.701704	0.0672755	-0.100355	0.0164906	0.150437	0.110586	-0.235887	0.238488	-0.130443	0.205791	0.525051
199853	682973	TagModule_0680	uptag	270	C10	up	F20_MR1_plate270_C10	good	42	H5	139	SO_0665	conserved hypothetical protein (NCBI ptt file)	-0.0353371	0.086257	-0.145963	-0.0882172	-0.81748	-0.0231162	-0.144141	-0.100943	-0.161318	-0.101785	-0.0211531	0.167363	-0.0771164	0.0487739	-0.046812
199853	682973	TagModule_0680	downtag	270	C10	dn	F20_MR1_plate270_C10	good	41	F11	139	SO_0665	conserved hypothetical protein (NCBI ptt file)	0.00413686	-0.140324	-0.0610539	0.0655879	0.099569	0.1035	-0.00950025	-0.0708195	0.128549	-0.123438	-0.0737618	0.470512	0.0496889	-0.00587073	-0.00929477
199854	683539	TagModule_3357	downtag	273	G3	dn	N05_MR1_plate273_G3	good	42	B12	139	SO_0666	prophage MuSo1, portal protein, putative (NCBI ptt file)	-0.00779763	-0.0703669	0.0335525	0.057913	-0.0137639	0.0872229	0.00510534	0.0742979	0.0749326	-0.0487452	0.0617266	0.679578	0.193752	-0.117747	-0.0831891
199854	683539	TagModule_0912	uptag	153	H5	up	40325020P09.x1_MR1_mutant153_H5	good	18	B8	139	SO_0666	prophage MuSo1, portal protein, putative (NCBI ptt file)	0.00331783	0.103715	0.0485361	0.0408364	-0.253548	0.1104	0.0283195	0.042845	0.093432	0.0162463	0.0596426	0.878592	0.118716	-0.273272	-0.324959
199855	685179	TagModule_1933	downtag	255	C4	dn	40290144E07.x1_MR1_plate255_C4	edge	39	H1	139	SO_0667	conserved hypothetical protein (NCBI ptt file)	0.0439998	-0.0138934	-0.00561671	-0.172339	-0.13942	-0.121486	0.0164473	0.117956	-0.0778193	0.0680898	-0.00550198	0.335792	-0.183511	0.134834	-0.0496046
199855	685179	TagModule_0653	downtag	48	D4	dn	40324654G08.x1_MR1_plate48_D4	good	2	C5	139	SO_0667	conserved hypothetical protein (NCBI ptt file)	0.0362831	0.0103705	-0.0301344	0.257855	0.054002	0.265172	-0.00731964	-0.0848119	0.173309	-0.0517508	-0.0290275	0.781487	0.129733	0.0253654	-0.00923378
199855	685179	TagModule_3361	downtag	195	A7	dn	40290004A13.x1_MR1_plate195_A7	good	29	B4	139	SO_0667	conserved hypothetical protein (NCBI ptt file)	-0.000949279	0.113903	0.0868041	0.118816	0.0615992	0.105765	-0.0446258	0.102713	0.174225	0.0393625	0.00254053	0.49305	-0.0771938	-0.0325253	-0.00671607
199855	685179	TagModule_0240	uptag	22	E12	up	40294326E12.x1_MR1_plate22_E12	good	25	B12	139	SO_0667	conserved hypothetical protein (NCBI ptt file)	-0.0500102	-0.0786646	-0.0947816	-0.0362713	-0.17211	-0.000653042	-0.0961326	-0.0659389	-0.0519591	-0.103373	-0.109818	0.133993	-0.123396	0.0391748	0.0924003
199855	685179	TagModule_1933	uptag	255	C4	up	40290144E07.x1_MR1_plate255_C4	edge	41	A7	139	SO_0667	conserved hypothetical protein (NCBI ptt file)	-0.0916834	0.0268628	-0.0490809	-0.21183	-0.712634	0.0513457	0.069601	-0.0642278	-0.0349946	-0.120289	-0.0419374	0.747034	0.20146	-0.0994933	-0.148905
199856	686773	TagModule_3819	downtag	222	A8	dn	40290103B16.x1_MR1_plate222_A8	edge	33	D1	139	SO_0668	prophage MuSo1, F protein, putative (NCBI ptt file)	0.0463886	0.0918616	0.0684299	0.137529	-0.0990285	0.10372	0.0148004	0.0173444	0.0324663	0.0134858	0.142662	0.846129	0.168078	-0.18848	-0.0340217
199856	686773	TagModule_3003	downtag	262	G1	dn	N02_MR1_plate262_G1	good	40	F12	139	SO_0668	prophage MuSo1, F protein, putative (NCBI ptt file)	0.0118007	-0.0491261	-0.0669055	-0.125728	-0.0751198	-0.181663	0.0154206	0.040412	-0.187875	-0.0464411	0.0642148	0.304898	-0.0420974	0.0529416	0.0556721
199856	686773	TagModule_3819	uptag	222	A8	up	40290103B16.x1_MR1_plate222_A8	edge	34	D8	139	SO_0668	prophage MuSo1, F protein, putative (NCBI ptt file)	0.0211729	0.0892682	0.114397	-0.313218	-0.350153	-0.0622793	0.121518	0.156345	0.0966872	0.0886901	0.186333	0.935129	0.0575486	-0.328712	-0.30559
199856	686773	TagModule_2679	uptag	278	G12	up	N24_MR1_plate278_G12	good	44	B3	139	SO_0668	prophage MuSo1, F protein, putative (NCBI ptt file)	0.0654156	0.0546584	-0.0871281	0.191077	0.587324	0.116308	-0.00744448	-0.0162224	-0.204738	0.00636312	0.128811	0.307316	-0.0568936	-0.176565	-0.0766542
199857	688258	TagModule_4000	uptag	232	G6	up	40290067M12.x1_MR1_plate232_G6	good	36	B1	139	SO_0669	prophage MuSo1, virion morphogenesis protein (NCBI ptt file)	-0.0881501	0.180352	0.0127123	-0.0789895	-0.435437	-0.100238	0.0323089	-0.00343488	-0.0666734	0.0347015	0.107901	0.694902	-0.156513	-0.240372	-0.182614
199857	688258	TagModule_0695	uptag	51	E7	up	40324655I13.x1_MR1_plate51_E7	good	2	H9	139	SO_0669	prophage MuSo1, virion morphogenesis protein (NCBI ptt file)	0.0337542	-0.134766	-0.0879772	-0.334142	-0.502534	-0.42796	-0.0166964	-0.0518189	-0.198217	-0.137769	-0.0711407	0.242995	-0.0989367	-0.0310046	-0.0403435
199857	688258	TagModule_4000	downtag	232	G6	dn	40290067M12.x1_MR1_plate232_G6	good	35	A6	139	SO_0669	prophage MuSo1, virion morphogenesis protein (NCBI ptt file)	-0.09802	-0.0706132	0.0424442	-0.0211813	-0.197887	-0.0128442	-0.0398755	0.0422508	0.0518258	-0.0149661	-0.0755946	0.345046	-0.0356433	-0.0171182	0.0264782
199858	688755	TagModule_0584	downtag	47	C1	dn	40324654E01.x1_MR1_plate47_C1	good	2	A12	139	SO_0670	hypothetical protein (NCBI ptt file)	-0.0397322	-0.0876499	0.0180155	-0.0358238	-0.0500913	-0.0688587	0.0691895	-0.0203122	-0.0297113	0.00107623	-0.0446274	0.570515	-0.0211565	-0.0450264	-0.023038
199858	688755	TagModule_3681	downtag	216	A1	dn	40290102A02.x1_MR1_plate216_A1	good	32	D7	139	SO_0670	hypothetical protein (NCBI ptt file)	0.0427075	0.177455	0.0920719	0.0895609	-0.0703292	-0.0442014	-0.0454882	0.0575115	0.0784054	-0.0465263	0.02677	0.472813	0.0296502	0.0221192	-0.0210553
199858	688755	TagModule_3964	uptag	231	C12	up	40290067E23.x1_MR1_plate231_C12	edge	35	G2	139	SO_0670	hypothetical protein (NCBI ptt file)	0.0916997	0.0464842	-0.075227	0.0291471	0.230307	0.00844946	-0.0675856	-0.0655019	-0.103239	-0.0229253	-0.0564962	0.462109	-0.0205424	-0.136383	-0.0210068
199859	689864	TagModule_3354	downtag	194	G6	dn	40290003N12.x1_MR1_plate194_G6	good	29	A12	139	SO_0671	hypothetical protein (NCBI ptt file)	0.0433015	0.0185334	0.0588008	-0.0710909	-0.0176456	-0.132736	0.0549712	0.0622552	0.0410279	0.0803338	0.00135964	0.217199	-0.124595	-0.0530493	-0.0700283
199859	689864	TagModule_0125	downtag	13	C5	dn	40294162C05	good	23	B7	139	SO_0671	hypothetical protein (NCBI ptt file)	0.0104658	-0.157484	0.00292176	0.111039	0.067631	0.150431	-0.0631466	-0.0546815	0.0696323	-0.056471	-0.229094	0.414989	-0.0378225	-0.0698382	0.0498318
199860	690146	TagModule_3612	downtag	274	A2	dn	B04_MR1_plate274_A2	edge	42	C2	139	SO_0672	hypothetical protein (NCBI ptt file)	0.0134329	0.0364785	-0.0226651	0.0361771	0.0617768	0.0176125	-0.0604031	0.106527	-0.0335223	0.0102843	0.0977963	0.534777	0.0656437	-0.0203668	0.0666754
199860	690146	TagModule_0317	uptag	29	D5	up	40324349D05.x1_MR1_plate29_D5	good	26	A3	139	SO_0672	hypothetical protein (NCBI ptt file)	0.0459719	-0.079527	-0.0399454	-0.0137899	-0.090752	0.091145	-0.014115	0.0256589	0.0209252	0.0127781	-0.0477252	0.350175	0.0720288	-0.0400869	-0.218777
199860	690146	TagModule_3682	uptag	216	C3	up	40290102E06.x1_MR1_plate216_C3	good	33	E5	139	SO_0672	hypothetical protein (NCBI ptt file)	0.0895242	0.0641688	-0.0711206	0.0263081	-0.170211	0.0769991	0.0462453	-0.0259785	-0.0459708	-0.0661902	0.0772715	0.693477	0.0927749	-0.235214	-0.144506
199860	690146	TagModule_2461	downtag	250	G6	dn	40290141N12.x1_MR1_plate250_G6	good	39	A5	139	SO_0672	hypothetical protein (NCBI ptt file)	0.0539515	-0.062455	-0.0858867	0.00686376	0.0866407	0.110429	-0.0622572	-0.0136043	-0.0337492	-0.097315	-0.101996	0.421747	-0.0272066	0.0402261	0.0668703
199860	690146	TagModule_3612	uptag	274	A2	up	B04_MR1_plate274_A2	edge	43	D4	139	SO_0672	hypothetical protein (NCBI ptt file)	0.0535717	-0.0896777	-0.15561	-0.161107	0.0328811	0.0793842	-0.0546849	-0.0540782	-0.109677	-0.173594	-0.121862	0.365822	0.0475822	0.0981282	-0.0300402
199860	690146	TagModule_0317	downtag	29	D5	dn	40324349D05.x1_MR1_plate29_D5	good	25	A5	139	SO_0672	hypothetical protein (NCBI ptt file)	0.00706954	-0.0280758	-0.0736688	-0.134475	-0.0776707	-0.0839281	-0.0303488	-0.0819899	-0.114235	-0.0332095	0.101343	0.347207	-0.0756587	0.0120662	-0.0502505
199861	690904	TagModule_1930	downtag	127	D11	dn	40324910G21.x1_MR1_plate127_D11	good	13	G7	139	SO_0673	hypothetical protein (NCBI ptt file)	0.0460679	0.0632471	-0.00256136	0.0370293	-0.0087143	0.0137113	0.0373101	0.0615521	0.00738663	0.104859	-0.000386379	0.293965	-0.0800276	0.0369554	-0.0718686
199861	690904	TagModule_1930	uptag	127	D11	up	40324910G21.x1_MR1_plate127_D11	good	14	B7	139	SO_0673	hypothetical protein (NCBI ptt file)	0.0761763	0.0552921	0.113741	-0.0551751	-0.103737	0.00388303	0.0776809	0.150871	0.0858643	0.0381032	-0.0562447	0.252731	0.00729161	0.043735	0.168339
199861	690904	TagModule_0387	downtag	35	A9	dn	40324355A09.x1_MR1_plate35_A9	edge	26	A10	139	SO_0673	hypothetical protein (NCBI ptt file)	-0.0423953	-0.0823638	0.116937	0.145196	0.00773072	0.0677727	0.0989715	0.0212943	0.186114	0.0619013	-0.214979	0.555035	-0.077235	-0.107999	-0.0798682
199861	690904	TagModule_0387	uptag	35	A9	up	40324355A09.x1_MR1_plate35_A9	edge	27	A10	139	SO_0673	hypothetical protein (NCBI ptt file)	0.0964422	0.0344613	0.0299401	0.0194031	-0.102744	0.00126961	0.0411657	0.0100464	-0.0421517	0.020901	-0.0453604	0.354674	-0.0292286	-0.13405	-0.0500663
199861	690904	TagModule_1628	uptag	103	G1	up	40324831M01.x1_MR1_mutant103_G1	good	11	E1	139	SO_0673	hypothetical protein (NCBI ptt file)	-0.256195	0.2087	0.222713	0.295799	0.270166	0.207257	0.158621	0.254435	-0.00494241	0.350048	0.878026	0.974283	0.246405	-0.28531	-0.307768
199862	692234	TagModule_0629	uptag	48	F4	up	40324654K08.x1_MR1_plate48_F4	good	2	D5	139	SO_0674	prophage MuSo1, protein Gp32, putative (NCBI ptt file)	-0.150619	-0.0793311	-0.133816	-0.0935654	-0.415859	0.052972	0.00594917	0.00352556	-0.347261	-0.215788	-0.164837	0.519829	-0.0323665	-0.667325	-0.587089
199863	693403	TagModule_0338	downtag	31	G2	dn	40324351G02.x1_MR1_plate31_G2	good	25	C5	139	SO_0675	prophage MuSo1, major head subunit, putative (NCBI ptt file)	-0.0735512	-0.0950476	-0.0125444	-0.0125686	-0.0997457	0.0563912	0.0432493	-0.0196594	0.00873228	-0.00447805	-0.0643249	0.565507	0.103145	-0.219867	-0.0674569
199863	693403	TagModule_3068	uptag	1007	H2	up	40325112H02.x1_MR1_plate1007_H2	good	46	C10	139	SO_0675	prophage MuSo1, major head subunit, putative (NCBI ptt file)	-0.00643097	-0.035261	-0.102064	0.00294631	0.0338042	0.00915383	0.00496647	-0.023348	0.0347794	-0.0696685	-0.132743	0.106361	-0.0736049	-0.125769	-0.130738
199863	693403	TagModule_0799	downtag	243	A11	dn	40290140A21.x1_MR1_plate243_A11	good	36	H8	139	SO_0675	prophage MuSo1, major head subunit, putative (NCBI ptt file)	-0.0483749	-0.0993822	-0.135208	0.0457706	-0.00112663	0.083443	-0.000232338	-0.0726375	-0.0185486	-0.110137	-0.140279	0.375611	-0.0349323	0.00253771	0.00531332
199863	693403	TagModule_3068	downtag	1007	H2	dn	40325112H02.x1_MR1_plate1007_H2	good	45	C6	139	SO_0675	prophage MuSo1, major head subunit, putative (NCBI ptt file)	-0.0155067	-0.0706387	-0.063838	-0.0366744	-0.145397	-0.178638	0.0393972	-0.055398	-0.0253116	0.0476653	-0.166504	0.464661	-0.039513	-0.451583	-0.0906554
199865	694843	TagModule_2338	uptag	271	D6	up	G11_MR1_plate271_D6	good	43	A10	139	SO_0677	conserved hypothetical protein (NCBI ptt file)	0.0878071	-0.0417192	-0.0339317	0.187816	0.476295	0.0519577	-0.0381049	0.0183527	-0.00893744	0.0332568	0.0551004	0.0238116	0.0552291	-0.0932019	0.0624225
199865	694843	TagModule_2338	downtag	271	D6	dn	G11_MR1_plate271_D6	good	41	H2	139	SO_0677	conserved hypothetical protein (NCBI ptt file)	0.00659035	-0.0754881	-0.0266038	-0.0309583	-0.0326564	-0.00234684	0.105823	0.0825197	0.0497409	0.0632503	0.139877	0.679786	0.154454	-0.161941	0.0366065
199866	695283	TagModule_0413	uptag	35	B11	up	40324355B11.x1_MR1_plate35_B11	good	27	B1	139	SO_0678	hypothetical protein (NCBI ptt file)	-0.0274452	0.0173205	-0.0971903	0.0769077	0.0667156	0.0910892	-0.0296531	-0.128647	-0.12979	-0.0337093	-0.106804	0.501443	-0.0625893	-0.0553237	-0.0246676
199867	695755	TagModule_0048	uptag	4	F12	up	40294022F12	good	23	C11	139	SO_0679	hypothetical protein (NCBI ptt file)	-0.0468621	0.0221946	-0.0653301	0.033599	0.142622	0.0986355	0.00286476	0.0132384	0.0383321	-0.0735215	-0.0195251	0.151012	-0.0345119	0.198605	0.0549346
199868	696621	TagModule_3963	downtag	231	C5	dn	40290067E09.x1_MR1_plate231_C5	edge	34	F12	139	SO_0680	hypothetical protein (NCBI ptt file)	0.0710385	0.0160415	-0.0337251	-0.0695877	-0.187709	-0.101481	0.030723	0.0300905	-0.08492	-0.00868914	0.0069806	0.396578	-0.00970263	-0.00460674	-0.112952
199868	696621	TagModule_3963	uptag	231	C5	up	40290067E09.x1_MR1_plate231_C5	edge	35	G4	139	SO_0680	hypothetical protein (NCBI ptt file)	0.0623162	-1.87527e-05	-0.0879448	0.184927	-0.0464149	0.0546671	-0.0267784	-0.0689459	-0.0101241	-0.0306344	-0.169936	0.157516	-0.0462579	-0.099797	-0.0279967
199868	696621	TagModule_2813	downtag	250	E7	dn	40290141J14.x1_MR1_plate250_E7	good	38	H9	139	SO_0680	hypothetical protein (NCBI ptt file)	0.00929949	-0.0808793	0.0100234	0.0395402	-0.122824	-0.0689148	0.0308929	0.0332089	0.0547307	-0.0466278	-0.231713	0.572025	0.0671975	-0.104532	0.075455
199868	696621	TagModule_2813	uptag	250	E7	up	40290141J14.x1_MR1_plate250_E7	good	40	A9	139	SO_0680	hypothetical protein (NCBI ptt file)	-0.0608121	0.275602	0.0873086	-0.246995	-0.319028	-0.080384	0.00919989	0.15796	-0.00439759	-0.0723365	0.316573	0.531245	-0.0767724	0.0023296	-0.00586389
199869	700544	TagModule_2215	uptag	119	A8	up	40324860A15.x1_MR1_mutant119_A8	good	13	C1	139	SO_0681	hypothetical protein (NCBI ptt file)	-0.0535451	-0.0512134	-0.0495629	-0.00597222	-0.517579	0.0391532	-0.0301937	-0.0531658	-0.165355	-0.0260856	-0.0815361	0.771588	0.0627259	-0.399178	-0.319463
199870	700922	TagModule_3986	downtag	232	B6	dn	40290067C12.x1_MR1_plate232_B6	good	34	H6	139	SO_0682	hypothetical protein (NCBI ptt file)	-0.0707524	-0.244752	-0.440848	-0.436124	-0.229738	-0.333089	-0.464133	-0.095297	-0.00803889	-0.374268	-0.922532	0.507086	-1.06418	0.441846	-0.0211679
199870	700922	TagModule_3986	uptag	232	B6	up	40290067C12.x1_MR1_plate232_B6	good	35	H10	139	SO_0682	hypothetical protein (NCBI ptt file)	-0.329787	-0.401412	-0.39092	-0.636089	0.204125	-0.357119	-0.357637	0.00193457	0.21149	-0.0528238	-0.205869	0.540353	-0.486633	0.579396	0.117883
199870	700922	TagModule_1429	uptag	92	E10	up	40324823I20.x1_MR1_mutant92_E10	edge	9	D8	139	SO_0682	hypothetical protein (NCBI ptt file)	0.0440519	-0.161712	-0.0771541	-0.170401	-0.124529	-0.180153	0.0157041	-0.0517562	-0.0796854	-0.10479	-0.00955575	0.196062	-0.0955571	-0.00728858	0.193434
199870	700922	TagModule_3810	downtag	221	F10	dn	40290103L19.x1_MR1_plate221_F10	good	33	C4	139	SO_0682	hypothetical protein (NCBI ptt file)	0.0455398	0.286757	0.211926	0.150523	0.0379017	0.0992942	0.0852129	0.10106	0.259886	0.237595	0.241049	0.931605	0.12588	0.0372237	0.0448641
199870	700922	TagModule_3810	uptag	221	F10	up	40290103L19.x1_MR1_plate221_F10	good	34	D1	139	SO_0682	hypothetical protein (NCBI ptt file)	-0.0481459	-0.248366	0.148254	-0.692732	-0.436682	-0.341935	0.0732299	0.0754126	-0.152113	0.0651864	-0.175079	0.482732	0.0890649	-0.261145	-0.0109365
199870	700922	TagModule_1036	downtag	71	B9	dn	40324818C17.x1_MR1_mutant71_B9	good	5	A9	139	SO_0682	hypothetical protein (NCBI ptt file)	0.0567549	0.0168548	-0.0727652	-0.294687	-0.125586	-0.216008	0.0408286	-0.0306016	-0.0948732	0.0632823	0.122239	0.261342	-0.234214	0.0407366	-0.0508402
199871	703429	TagModule_3769	uptag	220	B5	up	40290103C10.x1_MR1_plate220_B5	good	34	B6	139	SO_0683	hypothetical protein (NCBI ptt file)	-0.0447303	-0.227019	0.168026	-0.0964451	-0.277917	0.00501385	0.0934402	0.137366	0.0601607	0.214733	-0.0261682	0.422353	0.202169	-0.0480769	0.0430885
199871	703429	TagModule_3769	downtag	220	B5	dn	40290103C10.x1_MR1_plate220_B5	good	33	A8	139	SO_0683	hypothetical protein (NCBI ptt file)	0.150053	0.0825288	-0.0744835	0.173564	0.172428	0.130189	0.0516228	0.00163862	0.0462684	0.0560892	0.069148	0.710594	0.131008	-0.0488146	0.00515741
199874	705159	TagModule_3442	downtag	245	G12	dn	40290140N23.x1_MR1_plate245_G12	good	37	F5	139	SO_0686	hypothetical protein (NCBI ptt file)	-0.0290172	0.0191481	-0.010788	-0.0279061	0.0135554	0.0247874	0.00278483	0.0603385	-0.0585904	-0.0418238	0.0943298	0.673511	0.0791736	-0.097911	0.00378972
199874	705159	TagModule_2697	downtag	171	A2	dn	40325122A03.x1_MR1_plate171_A2	edge	20	C10	139	SO_0686	hypothetical protein (NCBI ptt file)	0.0364335	0.196958	0.115193	0.251558	-0.0061796	0.0380335	0.0671812	0.0961206	0.179523	-0.0351275	-0.098641	0.933299	0.0150743	-0.037192	-0.0794329
199874	705159	TagModule_2697	uptag	171	A2	up	40325122A03.x1_MR1_plate171_A2	edge	20	G8	139	SO_0686	hypothetical protein (NCBI ptt file)	0.0245781	0.00206129	0.0157628	0.183626	-0.173973	0.131784	0.0516721	-0.0127263	0.038358	0.0931934	0.131517	0.755764	0.245874	-0.101495	-0.132071
199874	705159	TagModule_3442	uptag	245	G12	up	40290140N23.x1_MR1_plate245_G12	good	38	G2	139	SO_0686	hypothetical protein (NCBI ptt file)	0.0374754	0.298445	0.0241558	0.448359	-0.0455442	0.487267	0.012386	0.169384	0.176746	0.138442	0.0983915	0.282679	0.0448584	0.279337	0.0692511
199875	705616	TagModule_0035	uptag	3	C11	up	40294021C11	good	23	B12	139	SO_0687	hypothetical protein (NCBI ptt file)	0.0217617	0.0168628	-0.00997761	-0.112318	-0.096364	0.0436631	-0.00316084	0.0356082	-3.62367e-05	-0.115561	0.021902	0.184305	0.0245156	0.200431	0.084516
199876	705915	TagModule_0186	downtag	18	E6	dn	40294268E06.x1_MR1_plate18_E6	good	23	G3	139	SO_0688	hypothetical protein (NCBI ptt file)	0.0398413	-0.0474317	0.0638545	0.343913	0.091517	0.216601	0.062213	0.0350806	0.142417	-0.0580147	-0.0147369	0.637327	0.201427	-0.251022	0.109774
199876	705915	TagModule_0491	downtag	37	G1	dn	40324357G01.x1_MR1_plate37_G1	edge	26	D6	139	SO_0688	hypothetical protein (NCBI ptt file)	-0.0738331	0.0128849	-0.198667	-0.227499	-0.176974	-0.0183821	-0.054474	-0.102052	-0.155551	-0.0149279	-0.278369	0.628678	-0.142525	-0.0947377	-0.104632
199876	705915	TagModule_0186	uptag	18	E6	up	40294268E06.x1_MR1_plate18_E6	good	24	G2	139	SO_0688	hypothetical protein (NCBI ptt file)	-0.222308	0.0217886	-0.0145536	-0.220581	-0.312862	-0.0203313	0.0490666	0.118308	-0.019521	0.00682767	0.266243	0.640265	-0.03057	-0.0501099	0.0235659
199876	705915	TagModule_0491	uptag	37	G1	up	40324357G01.x1_MR1_plate37_G1	edge	27	D9	139	SO_0688	hypothetical protein (NCBI ptt file)	-0.0333876	0.0373167	-0.135991	-0.0724341	-0.195822	0.0401594	-0.0517756	-0.137304	-0.17947	-0.198421	-0.17832	0.472658	0.037277	-0.103191	-0.0920023
199877	707711	TagModule_3550	uptag	202	E3	up	40290047J06.x1_MR1_plate202_E3	good	31	D12	139	SO_0689	hypothetical protein (NCBI ptt file)	0.0380518	0.0464163	-0.100486	0.497868	0.731551	0.366937	-0.0501757	-0.0269832	0.139277	0.166253	0.0762202	0.481928	0.0664853	0.00391632	0.0114463
199877	707711	TagModule_1774	uptag	106	C5	up	40324831F10.x1_MR1_mutant106_C5	good	11	H10	139	SO_0689	hypothetical protein (NCBI ptt file)	0.0435944	0.0679688	0.0269684	0.135207	0.083415	0.0206244	-0.118902	0.00641783	0.0516928	0.109604	-0.164434	0.155327	-0.121546	-0.0526952	0.075654
199878	708075	TagModule_1533	uptag	93	E1	up	40324823J01.x1_MR1_mutant93_E1	good	9	E10	139	SO_0690	type II DNA modification methyltransferase, putative (NCBI ptt file)	-0.0956505	-0.122433	-0.0933474	-0.383305	-0.201048	-0.315072	-0.00370638	-0.0584312	-0.113495	-0.188965	0.00262238	0.471513	-0.0369797	-0.201969	-0.0882865
199878	708075	TagModule_1533	downtag	93	E1	dn	40324823J01.x1_MR1_mutant93_E1	good	9	C10	139	SO_0690	type II DNA modification methyltransferase, putative (NCBI ptt file)	0.0551382	-0.00180746	0.0353775	0.138973	0.0556286	0.124944	0.0201219	0.000419661	0.124255	0.0280586	0.035045	0.631299	0.0700522	-0.0899507	-0.0975605
199882	710918	TagModule_1408	downtag	92	D1	dn	40324823G02.x1_MR1_mutant92_D1	good	9	B3	139	SO_0694	galactokinase (NCBI ptt file)	0.186224	0.0222978	0.0125067	-0.0104542	0.42504	0.0990079	-0.182516	-0.0385242	0.0412994	0.0044004	0.567573	0.152792	-0.0997496	0.817074	-0.0466971
199882	710918	TagModule_1408	uptag	92	D1	up	40324823G02.x1_MR1_mutant92_D1	good	9	D5	139	SO_0694	galactokinase (NCBI ptt file)	0.436508	0.184249	-0.024746	0.0571578	1.08782	0.197974	-0.128186	0.0563684	0.177954	0.135267	0.516466	-0.0344366	0.0189707	0.445526	0.262104
199883	712378	TagModule_0410	downtag	39	A12	dn	40324652A23.x1_MR1_plate39_A12	good	1	A1	139	SO_0695	glutathione-regulated potassium-efflux system protein KefC, putative (NCBI ptt file)	0.00240633	0.0281832	-0.0482246	0.144798	0.0746446	-0.0860124	0.025765	-0.0304507	0.0157015	-0.0502725	-0.0214918	-0.145297	0.0547942	-0.283092	0.120325
199883	712378	TagModule_2589	downtag	166	G4	dn	40325120N08.x1_MR1_plate166_G4	good	19	F7	139	SO_0695	glutathione-regulated potassium-efflux system protein KefC, putative (NCBI ptt file)	0.043217	0.0272811	-0.0981191	-0.0749162	0.0675826	-0.282954	-0.00497159	-0.0912575	-0.118722	0.0273238	0.398934	-0.153818	-0.06283	-0.203524	-0.0753965
199883	712378	TagModule_3211	uptag	281	C7	up	F13_MR1_plate281_C7	good	44	D4	139	SO_0695	glutathione-regulated potassium-efflux system protein KefC, putative (NCBI ptt file)	-0.00260314	-0.0610688	-0.0826399	0.205999	0.703423	0.0244184	-0.0194581	-0.160741	0.0526449	0.10561	-0.0930697	0.0434447	0.124332	-0.175042	-0.114753
199886	716549	TagModule_1314	downtag	91	D11	dn	40324823G21.x1_MR1_mutant91_D11	good	8	H6	139	SO_0698	fxsA protein (NCBI ptt file)	0.0604821	0.153066	0.0862108	0.146161	0.351331	0.395222	0.0282286	-0.0151132	0.0266285	0.0492534	0.189961	0.100669	0.325047	0.302146	0.0613602
199886	716549	TagModule_1314	uptag	91	D11	up	40324823G21.x1_MR1_mutant91_D11	good	9	B8	139	SO_0698	fxsA protein (NCBI ptt file)	-0.00782083	0.070972	0.00317882	-0.0743038	0.445255	0.0496605	-0.00891975	-0.000789803	-0.067494	-0.0601204	0.134387	-0.0494033	0.00906779	0.228326	0.283177
199887	717279	TagModule_2501	uptag	271	C6	up	E11_MR1_plate271_C6	edge	43	A9	139	SO_0699	hypothetical protein (NCBI ptt file)	0.0163926	-0.0355572	-0.102432	0.200755	0.489675	0.21151	-0.0231386	-0.122476	0.0418654	0.073779	-0.0265769	-0.0545927	0.0605479	-0.0255537	0.122066
199887	717279	TagModule_2501	downtag	271	C6	dn	E11_MR1_plate271_C6	edge	41	G12	139	SO_0699	hypothetical protein (NCBI ptt file)	0.0735138	0.0886922	-0.0696242	-0.0110837	0.154214	-0.00713374	-0.0180289	-0.00288017	-0.098105	0.0254606	0.00684333	-0.100012	-0.244628	0.184927	0.00811109
199888	717691	TagModule_1586	downtag	101	A10	dn	40324830B19.x1_MR1_mutant101_A10	good	10	F9	139	SO_0700	hypothetical protein (NCBI ptt file)	0.117747	0.0944422	-0.00453566	0.285525	0.216144	0.20624	0.020711	0.254679	0.0288814	0.0193099	0.0152636	-0.0939541	-0.0953031	-0.254965	-0.00467965
199888	717691	TagModule_1586	uptag	101	A10	up	40324830B19.x1_MR1_mutant101_A10	good	11	A2	139	SO_0700	hypothetical protein (NCBI ptt file)	0.0534283	0.109833	0.0462882	0.302585	0.116889	0.118164	-0.0150543	0.084703	0.0831258	0.0738755	0.0461034	-0.00555783	-0.0322477	-0.361167	-0.0802397
199889	718091	TagModule_0975	downtag	65	H12	dn	40324816P23.x1_MR1_mutant65_H12	good	4	B5	139	SO_0701	transcriptional regulator, LysR family (NCBI ptt file)	0.0491072	0.08336	0.0100221	-0.682005	0.100632	0.342282	0.109892	-0.18281	0.200782	0.185407	0.427005	-0.521117	0.0248697	0.10918	0.210107
199889	718091	TagModule_1077	uptag	72	D1	up	40324818G02.x1_MR1_mutant72_D1	good	5	D4	139	SO_0701	transcriptional regulator, LysR family (NCBI ptt file)	0.0404461	0.138793	-0.0446231	-0.438518	0.227289	0.525384	0.0672464	-0.326022	0.234585	0.228093	0.439771	-0.295062	0.0354204	0.273838	0.1036
199889	718091	TagModule_0975	uptag	65	H12	up	40324816P23.x1_MR1_mutant65_H12	good	4	B8	139	SO_0701	transcriptional regulator, LysR family (NCBI ptt file)	-0.0141597	-0.137505	0.0198926	-0.733697	-0.0360991	-0.104755	0.0798357	-0.0838677	0.0798169	0.0725417	0.227501	-0.306394	-0.0586752	0.290528	0.236458
199890	719084	TagModule_1613	downtag	276	G1	dn	M02_MR1_plate276_G1	good	42	F2	139	SO_0702	MATE efflux family protein (NCBI ptt file)	-1.18336	-0.425105	-0.287529	-0.0802275	0.0749822	0.486304	-0.594263	-0.0758322	-0.348152	-0.701252	0.335036	-0.0941079	-0.224555	1.1384	0.0991844
199890	719084	TagModule_0567	downtag	43	F3	dn	40324653K05.x1_MR1_plate43_F3	good	1	F5	139	SO_0702	MATE efflux family protein (NCBI ptt file)	-1.13044	-0.43333	-0.354832	-0.33908	-0.195927	0.426453	-0.557769	-0.210378	-0.525808	-0.686123	0.559909	-0.0452258	-0.280264	1.2657	-0.127372
199890	719084	TagModule_1613	uptag	276	G1	up	M02_MR1_plate276_G1	good	43	F12	139	SO_0702	MATE efflux family protein (NCBI ptt file)	-1.79914	-0.2122	-0.11752	-0.227164	0.838789	0.200232	-0.354155	-0.0573133	-0.405773	-0.435099	0.233923	-0.159801	-0.219927	0.528736	-0.506605
199890	719084	TagModule_3351	downtag	266	H9	dn	P18_MR1_plate266_H9	edge	41	C2	139	SO_0702	MATE efflux family protein (NCBI ptt file)	-0.00793874	-0.0384863	-0.0439433	-0.11144	-0.212271	-0.128047	-0.0283526	-0.0934232	-0.0400355	-0.00997152	-0.0605445	-0.14652	-0.116748	-0.0722705	0.00474376
199890	719084	TagModule_3164	uptag	190	E11	up	40290010J22.x1_MR1_plate190_E11	edge	29	D10	139	SO_0702	MATE efflux family protein (NCBI ptt file)	-1.96422	-0.259806	-0.147705	-0.100998	0.6309	0.321487	-0.341562	-0.22055	-0.386818	-0.373045	0.210878	0.000487664	0.00735464	0.454278	-0.647383
199890	719084	TagModule_3351	uptag	266	H9	up	P18_MR1_plate266_H9	edge	42	D9	139	SO_0702	MATE efflux family protein (NCBI ptt file)	-0.0403561	0.0845064	0.0271334	0.311953	0.194898	0.37069	-0.110591	0.133301	0.234667	0.137745	-0.108161	-0.296179	-0.0431049	0.218255	0.16362
199894	723308	TagModule_2015	downtag	130	G8	dn	40324910N16.x1_MR1_plate130_G8	good	14	C2	139	SO_0706	conserved hypothetical protein (NCBI ptt file)	-0.0101213	-0.123975	-0.0497666	0.166825	0.0309608	-0.0248485	-0.0593023	-0.0488699	0.0578247	-0.14664	-0.246203	-0.139503	-0.0480679	0.0207803	0.0261416
199894	723308	TagModule_4070	downtag	227	G11	dn	40290129M21.x1_MR1_plate227_G11	good	34	B5	139	SO_0706	conserved hypothetical protein (NCBI ptt file)	0.0296788	-0.0317733	0.0176246	-0.0730829	-0.128943	-0.17855	0.0786782	0.0791324	0.103401	0.0438565	0.0674027	0.0474183	0.110534	-0.0850893	-0.0342805
199894	723308	TagModule_3232	uptag	266	A1	up	B02_MR1_plate266_A1	good	42	C3	139	SO_0706	conserved hypothetical protein (NCBI ptt file)	-0.108651	-0.0517431	-0.0368305	0.0655049	-0.0444684	-0.103676	0.0372339	-0.0431318	-0.0322304	-0.0231743	-0.232558	-0.113968	-0.0711594	-0.0879639	0.056932
199895	725102	TagModule_1286	downtag	85	D2	dn	40324821H03.x1_MR1_mutant85_D2	good	7	G6	139	SO_0707	hypothetical protein (NCBI ptt file)	0.0222701	-0.0346122	-0.0370659	0.158683	0.00511654	0.14669	0.032051	0.0450213	0.138046	-0.0504729	-0.358743	0.120796	0.0264974	-0.176245	-0.00319781
199895	725102	TagModule_1286	uptag	85	D2	up	40324821H03.x1_MR1_mutant85_D2	good	7	H12	139	SO_0707	hypothetical protein (NCBI ptt file)	-0.0114842	-0.0932803	-0.0370835	-0.228943	-0.0843385	-0.198342	0.0564907	-0.0497347	-0.0748096	-0.231769	-0.0532884	0.101422	0.0585954	-0.163418	-0.216781
199896	725665	TagModule_1943	downtag	276	A2	dn	A04_MR1_plate276_A2	good	42	E3	139	SO_0708	transposase, mutator family (NCBI ptt file)	0.13649	0.0423972	-0.111448	0.0687642	0.122673	0.0974271	0.0431406	0.14244	-0.0791571	-0.04234	-0.0320852	-0.0301684	0.154562	-0.0985544	0.0421642
199896	725665	TagModule_1943	uptag	276	A2	up	A04_MR1_plate276_A2	good	43	F5	139	SO_0708	transposase, mutator family (NCBI ptt file)	0.0470172	-0.078722	-0.0423399	-0.0592767	-0.0124458	-0.0541657	0.0718064	0.0511849	-0.107317	-0.149717	0.117379	0.162542	0.111995	-0.0842116	-0.151767
199897	726928	TagModule_1352	uptag	81	B9	up	40324820D17.x1_MR1_mutant81_B9	good	7	A8	139	SO_0709	hypothetical protein (NCBI ptt file)	0.047775	0.23328	0.0523184	0.404363	0.350458	0.319448	0.0205307	0.194091	0.238501	0.185353	0.289302	-0.00875694	0.134162	0.231056	0.213382
199897	726928	TagModule_1208	downtag	89	D2	dn	40324822H03.x1_MR1_mutant89_D2	good	8	E6	139	SO_0709	hypothetical protein (NCBI ptt file)	-0.00462188	-0.04402	0.0579853	-0.027751	0.0243147	-0.0330726	-0.0576831	0.0381339	0.0199653	-0.0172814	0.0192953	0.0561705	0.0982902	0.25316	-0.0568713
199897	726928	TagModule_1674	downtag	156	G8	dn	40325021M16.x1_MR1_mutant156_G8	good	18	B2	139	SO_0709	hypothetical protein (NCBI ptt file)	-0.00369735	0.07673	0.066112	0.0853885	-0.0631829	-0.15349	0.00333519	-0.0394495	0.0860059	0.0645927	0.104507	-0.0552698	-0.193147	-0.0733166	-0.0729194
199897	726928	TagModule_1352	downtag	81	B9	dn	40324820D17.x1_MR1_mutant81_B9	good	6	H7	139	SO_0709	hypothetical protein (NCBI ptt file)	-0.0065112	0.0542471	-0.00726953	-0.0380172	0.00695073	-0.0883178	0.0734509	0.126954	0.057423	0.00121229	-0.0436715	-0.028251	-0.0505936	-0.0920021	0.036767
199898	727827	TagModule_1378	downtag	86	C12	dn	40324821F24.x1_MR1_mutant86_C12	good	7	H6	139	SO_0710	hypothetical protein (NCBI ptt file)	0.464137	0.335068	-0.210624	-0.575919	-3.35251	0.279917	-0.34793	-3.04557	-0.292341	-0.26787	1.05502	-0.923662	0.593666	1.49173	-0.0786578
199898	727827	TagModule_1378	uptag	86	C12	up	40324821F24.x1_MR1_mutant86_C12	good	8	B3	139	SO_0710	hypothetical protein (NCBI ptt file)	0.175175	0.252988	-0.644191	-0.54359	-3.71883	0.129353	-0.208307	-2.95311	-0.446477	0.010642	0.20318	-0.80135	-0.110215	0.383613	0.64835
199900	730111	TagModule_0523	uptag	37	C1	up	40324357C01.x1_MR1_plate37_C1	good	27	D5	139	SO_0712	hypothetical protein (NCBI ptt file)	0.078071	-0.011406	-0.00406388	-0.0904611	-0.330621	-0.025042	0.0256831	-0.00862431	-0.056998	-0.00891645	-0.163665	0.0138607	0.0239991	-0.092495	0.0181926
199903	731746	TagModule_3418	downtag	197	A6	dn	40290004B11.x1_MR1_plate197_A6	good	29	D10	139	SO_0715	oxidoreductase, molybdopterin-binding (NCBI ptt file)	0.0218941	0.0661418	0.0821529	-0.0594465	0.065406	-0.044604	0.0210834	0.00431912	0.0192542	0.0673785	0.197318	-0.0596406	-0.0181067	0.150537	0.0609329
199903	731746	TagModule_3418	uptag	197	A6	up	40290004B11.x1_MR1_plate197_A6	good	30	D10	139	SO_0715	oxidoreductase, molybdopterin-binding (NCBI ptt file)	0.093416	0.0224489	0.0656373	0.00472639	0.325184	0.1249	0.0425421	0.119398	-0.04104	0.152205	0.0389107	-0.0229237	0.0124901	0.196259	0.429688
199903	731746	TagModule_0959	uptag	75	A6	up	40324819A11.x1_MR1_mutant75_A6	edge	5	H3	139	SO_0715	oxidoreductase, molybdopterin-binding (NCBI ptt file)	0.15159	0.0600919	0.00858617	0.248099	0.207958	0.170188	-0.0462964	-0.00840543	0.0375221	-0.193167	-0.0560238	-0.0480206	-0.0394564	0.184168	0.166391
199905	733352	TagModule_0137	uptag	147	D1	up	40325019G01.x1_MR1_mutant147_D1	good	17	D11	139	SO_0717	monoheme cytochrome c (NCBI ptt file)	0.0132265	-0.0331169	-0.0836215	-0.0714275	0.0617696	-0.00709738	-0.043564	-0.151749	-0.11171	-0.107286	-0.13046	-0.0743825	-0.101266	0.00399567	0.0245445
199906	733782	TagModule_3543	uptag	202	F12	up	40290047L24.x1_MR1_plate202_F12	good	31	E2	139	SO_0718	conserved hypothetical protein (NCBI ptt file)	-0.105044	-0.0920825	-0.33172	0.109762	-0.0258932	-0.0827418	-0.0519092	-0.176388	-0.0707718	-0.221023	-0.386306	-0.211776	-0.354167	-0.299723	0.122401
199907	734402	TagModule_1177	downtag	84	C8	dn	40324821E16.x1_MR1_mutant84_C8	edge	7	E8	139	SO_0719	TonB-dependent receptor, putative (NCBI ptt file)	0.123675	0.117727	-0.188157	-0.0510977	-0.0426412	-0.111055	-0.0773173	-0.058356	-0.179556	-0.000200951	0.0707035	-0.0441298	-0.235189	0.0897199	-0.018404
199907	734402	TagModule_0328	downtag	30	A4	dn	40324350A04.x1_MR1_plate30_A4	good	25	A10	139	SO_0719	TonB-dependent receptor, putative (NCBI ptt file)	0.0254284	-0.0308632	0.0178605	-0.111115	-0.00321353	-0.0410756	-0.0345187	-0.00795514	-0.0476326	-0.000858336	-0.143145	0.0289076	-0.0129405	0.0386956	-0.0542793
199907	734402	TagModule_4032	downtag	246	E6	dn	40290140J12.x1_MR1_plate246_E6	good	37	G12	139	SO_0719	TonB-dependent receptor, putative (NCBI ptt file)	0.0149565	0.0481088	-0.000532333	-0.173777	-0.136028	-0.0810883	0.0198355	0.0696632	-0.116842	-0.000251596	0.248386	0.0208705	0.0314638	0.192075	0.000448035
199913	738494	TagModule_1530	downtag	93	C9	dn	40324823F17.x1_MR1_mutant93_C9	good	9	C8	139	SO_0725	catalase/peroxidase HPI (NCBI ptt file)	0.0838127	-0.0209596	-0.0360995	0.282792	0.146087	0.347988	-0.0343575	-0.00396671	0.125643	-0.0869413	-0.208181	0.00211706	-0.00614813	0.00597322	0.0448482
199913	738494	TagModule_1530	uptag	93	C9	up	40324823F17.x1_MR1_mutant93_C9	good	9	E7	139	SO_0725	catalase/peroxidase HPI (NCBI ptt file)	-0.113022	0.166047	0.117127	0.0611388	-0.00303216	0.0681871	0.0488769	0.154692	0.106786	0.0842069	0.168545	0.095415	0.0974852	0.139987	-0.049015
199914	741023	TagModule_0872	downtag	152	F5	dn	40325020K10.x1_MR1_mutant152_F5	good	17	E5	139	SO_0726	ABC transporter, ATP-binding protein (NCBI ptt file)	0.0461029	0.0196415	-0.0482496	-0.0129006	0.0594485	-0.0295366	0.00782168	0.0300618	-0.0451526	0.0115416	0.0124741	0.0272899	-0.107772	-0.108491	-0.0768053
199914	741023	TagModule_3602	downtag	205	A9	dn	40290048B17.x1_MR1_plate205_A9	good	30	H11	139	SO_0726	ABC transporter, ATP-binding protein (NCBI ptt file)	0.00863572	-0.0113622	-0.120208	-0.0281959	-0.00905624	-0.0155151	-0.0598695	0.0240055	-0.141429	-0.0728901	0.211885	0.0381725	-0.197903	0.0114148	-0.0423731
199914	741023	TagModule_0872	uptag	152	F5	up	40325020K10.x1_MR1_mutant152_F5	good	18	A4	139	SO_0726	ABC transporter, ATP-binding protein (NCBI ptt file)	-0.0226185	0.151441	0.0445422	0.574185	0.467913	0.391647	-0.0188421	0.101986	0.245318	0.184389	0.0801877	0.100774	0.198839	-0.0213265	-0.00658548
199914	741023	TagModule_3602	uptag	205	A9	up	40290048B17.x1_MR1_plate205_A9	good	31	H10	139	SO_0726	ABC transporter, ATP-binding protein (NCBI ptt file)	0.051045	-0.0821041	-0.0724652	0.168836	0.259201	0.0380679	0.0108219	-0.132108	-0.0311738	0.0553572	-0.0267153	-0.0779099	-0.00602745	-0.215646	0.0385101
199915	742568	TagModule_0628	uptag	151	H4	up	40325020O07.x1_MR1_mutant151_H4	good	17	H8	139	SO_0727	conserved hypothetical protein (NCBI ptt file)	-0.123513	-0.11052	-0.0407593	-0.367275	0.0636038	-0.131381	-0.0181844	0.00573397	-0.149454	-0.217187	-0.0740434	-0.119264	-0.0789965	0.00829103	-0.00609044
199916	742861	TagModule_1182	uptag	84	B7	up	40324821C14.x1_MR1_mutant84_B7	good	7	F7	139	SO_0728	conserved hypothetical protein (NCBI ptt file)	-0.0108458	-0.0185987	-0.042704	0.01869	-0.247028	-0.0935648	-0.0297336	-0.0537071	-0.14482	-0.0332542	-0.111802	-0.00443211	-0.0834317	-0.12224	-0.181383
199916	742861	TagModule_1182	downtag	84	B7	dn	40324821C14.x1_MR1_mutant84_B7	good	7	E4	139	SO_0728	conserved hypothetical protein (NCBI ptt file)	-0.0252959	-0.0079714	-0.0568654	-0.141449	-0.113538	-0.120634	-0.0158645	-0.0696972	-0.193983	0.0130997	0.0249913	-0.10837	0.0145404	0.122795	0.0124311
199916	742861	TagModule_2549	uptag	165	B3	up	40325120D05.x1_MR1_plate165_B3	good	19	H1	139	SO_0728	conserved hypothetical protein (NCBI ptt file)	0.0291581	0.0109899	-0.0892865	-0.109529	0.824066	-0.040832	-0.000104069	-0.0234848	-0.186147	-0.0880568	0.144239	0.0430084	-0.0454069	-0.0828591	-0.259401
199917	743572	TagModule_0348	uptag	31	G12	up	40324351G12.x1_MR1_plate31_G12	edge	26	C5	139	SO_0729	hypothetical protein (NCBI ptt file)	-0.0266778	-0.316897	-0.0114647	-0.624239	-0.679734	-0.305413	0.0561756	0.0517208	-0.244098	-0.158332	-0.092776	-0.0591965	0.0198199	0.0102195	-0.132719
199917	743572	TagModule_0348	downtag	31	G12	dn	40324351G12.x1_MR1_plate31_G12	edge	25	C4	139	SO_0729	hypothetical protein (NCBI ptt file)	0.08163	0.0126365	0.0265554	-0.0251722	0.0555076	0.0117413	0.0503986	0.0450329	-0.10179	0.00768203	0.0826902	-0.00692077	0.0474637	0.0111711	0.0613194
199918	743954	TagModule_0765	downtag	149	D4	dn	40325019H07.x1_MR1_mutant149_D4	good	17	B12	139	SO_0730	hypothetical protein (NCBI ptt file)	0.047554	0.110232	0.0802302	-0.0745348	-0.0934402	-0.104335	0.121641	0.177629	0.0094353	0.156204	0.306541	-0.0166152	0.0109668	-0.12321	-0.0281822
199918	743954	TagModule_1118	downtag	105	F10	dn	40324831L19.x1_MR1_mutant105_F10	good	11	D10	139	SO_0730	hypothetical protein (NCBI ptt file)	-0.0467325	-0.185944	0.00405619	-0.00419217	-0.173467	-0.16312	0.0470085	0.0849124	0.0222881	0.00310096	-0.152203	-0.0462517	0.0350289	-0.233961	-0.00575852
199918	743954	TagModule_1366	uptag	81	G3	up	40324820N05.x1_MR1_mutant81_G3	good	7	B3	139	SO_0730	hypothetical protein (NCBI ptt file)	0.0148835	0.0427914	-0.0453297	0.147815	0.0184606	0.144921	-0.0811197	6.46071e-05	0.118969	0.112697	0.0539806	-0.0444867	0.0131488	0.0115147	-0.0359074
199918	743954	TagModule_2202	downtag	271	C4	dn	E07_MR1_plate271_C4	edge	41	G11	139	SO_0730	hypothetical protein (NCBI ptt file)	0.0258338	-0.0314424	0.0163286	0.110704	0.0202726	0.212493	0.0529603	0.0107619	0.096907	0.0204818	0.0951263	0.021617	0.0845377	0.213025	0.00123331
199921	748237	TagModule_2398	downtag	134	G12	dn	40324911N24.x1_MR1_plate134_G12	good	15	A4	139	SO_0733	cold shock domain family protein (NCBI ptt file)	0.0960658	0.0178493	0.103714	0.125451	-0.0375872	0.0597763	0.00398249	0.00571001	0.0680771	0.0194427	-0.163092	0.0153322	0.115261	-0.211424	-0.00204711
199921	748237	TagModule_0510	downtag	275	D12	dn	G23_MR1_plate275_D12	good	42	D9	139	SO_0733	cold shock domain family protein (NCBI ptt file)	-0.0110858	-0.136809	-0.145391	-0.217954	-0.389055	-0.214742	0.0189385	-0.0378899	-0.139494	-0.0509626	-0.143029	-0.204257	-0.0329344	-0.196477	-0.0442746
199921	748237	TagModule_0510	uptag	275	D12	up	G23_MR1_plate275_D12	good	43	E9	139	SO_0733	cold shock domain family protein (NCBI ptt file)	0.0116973	-0.110279	-0.00226814	0.0258273	0.410434	-0.0122267	0.0243657	0.00518138	-0.0159821	0.126132	-0.0208739	-0.107943	-0.00497779	-0.117722	0.0734682
199922	749154	TagModule_4097	uptag	238	D9	up	40290068H18.x1_MR1_plate238_D9	good	36	H11	139	SO_0734	conserved hypothetical protein (NCBI ptt file)	-0.0432479	-0.0295822	-0.00576423	0.364839	0.176128	0.164297	-0.000749908	0.0256861	-0.0290994	0.0208661	-0.015737	0.141493	0.415983	-0.439939	-0.161314
199923	749512	TagModule_3774	uptag	283	B4	up	C07_MR1_plate283_B4	edge	44	F2	139	SO_0735	hypothetical protein (NCBI ptt file)	-0.0336842	-0.242493	-0.0673683	-0.25347	0.0782816	-0.213469	0.0642812	-0.0229199	-0.202009	-0.119402	-0.107629	-0.0671245	0.00416389	0.0443116	-0.150121
199923	749512	TagModule_3590	uptag	204	G1	up	40290048M02.x1_MR1_plate204_G1	good	31	H3	139	SO_0735	hypothetical protein (NCBI ptt file)	0.0733284	-0.0170396	-0.051476	0.444924	0.162544	0.126726	-0.00523211	-0.103347	0.0925776	0.100751	-0.0507299	-0.0415976	0.0683977	-0.0384063	-0.0209644
199923	749512	TagModule_3774	downtag	283	B4	dn	C07_MR1_plate283_B4	edge	43	D3	139	SO_0735	hypothetical protein (NCBI ptt file)	-0.0365556	-0.252873	0.0200149	0.232226	0.0743142	0.155825	-0.0697986	0.0271269	0.149257	-0.122439	-0.0573141	-0.0886854	0.302544	-0.0799471	0.103998
199923	749512	TagModule_3590	downtag	204	G1	dn	40290048M02.x1_MR1_plate204_G1	good	30	H3	139	SO_0735	hypothetical protein (NCBI ptt file)	-0.0400757	-0.120274	-0.104887	0.107023	-0.0393605	0.0880183	-0.0631283	-0.0134885	-0.0153073	-0.0887536	-0.151823	-0.0859032	0.0278419	-0.134495	0.0266874
199924	750477	TagModule_2408	uptag	159	D9	up	40325119G17.x1_MR1_plate159_D9	good	18	G11	139	SO_0736	conserved hypothetical protein (NCBI ptt file)	0.0192844	0.101627	-0.0239006	0.458927	0.570073	0.349396	0.0112016	0.0626266	0.154352	0.186004	0.163896	0.052758	0.139266	0.0762096	0.246042
199924	750477	TagModule_2408	downtag	159	D9	dn	40325119G17.x1_MR1_plate159_D9	good	18	D2	139	SO_0736	conserved hypothetical protein (NCBI ptt file)	0.0503537	0.18223	-0.00678662	-0.104677	0.0283337	-0.15169	-0.024161	0.017911	-0.111292	-0.0219335	-0.0174024	-0.116175	-0.216232	-0.0969287	-0.0740784
199925	751569	TagModule_1497	uptag	88	G3	up	40324822M06.x1_MR1_mutant88_G3	edge	8	F3	139	SO_0737	TonB-dependent receptor, putative (NCBI ptt file)	-0.171466	0.0146022	-0.0249779	0.040479	-0.115025	0.0349447	-0.0792069	0.00738826	0.0350132	0.0280278	0.100966	-0.0230777	-0.0818744	-0.133981	-0.227014
199925	751569	TagModule_2837	downtag	177	A4	dn	40290007B07.x1_MR1_plate177_A4	good	27	C8	139	SO_0737	TonB-dependent receptor, putative (NCBI ptt file)	-0.0113465	-0.00986885	0.0583003	0.21333	0.0169049	0.204807	-0.00538857	0.059582	0.12656	-0.102181	-0.109272	0.0158156	0.135729	-0.189621	0.0238354
199925	751569	TagModule_0471	downtag	40	F4	dn	40324652K08.x1_MR1_plate40_F4	good	1	B11	139	SO_0737	TonB-dependent receptor, putative (NCBI ptt file)	0.01592	-0.0600997	-0.249319	0.0617996	-0.247161	-0.146858	-0.108881	-0.238541	-0.0693777	-0.142698	-0.0495625	-0.155123	-0.322243	-0.041079	-0.0209593
199926	756464	TagModule_2870	downtag	178	F4	dn	40290007L08.x1_MR1_plate178_F4	good	27	E7	139	SO_0740	melanin biosynthesis protein TyrA, putative (NCBI ptt file)	-1.96008	-0.0857101	-2.17045	-2.22724	-2.19274	-2.30778	-0.958016	-1.54164	-2.53955	-2.52507	-1.58875	-2.33801	-2.72072	0.0162375	0.00421447
199927	757617	TagModule_1732	uptag	106	D1	up	40324831H02.x1_MR1_mutant106_D1	good	11	H11	139	SO_0741	gamma-glutamyltranspeptidase (NCBI ptt file)	-0.177331	-0.235796	-0.161971	-0.160867	-0.154852	-0.0837314	-0.0719339	-0.146028	-0.257605	-0.289975	-0.252021	-0.0414541	0.00540137	-0.0685056	-0.135388
199927	757617	TagModule_0140	uptag	14	H8	up	40294163H08	good	24	C12	139	SO_0741	gamma-glutamyltranspeptidase (NCBI ptt file)	-0.169402	-0.0720421	0.0158712	0.160937	0.214758	0.0329825	0.01942	0.100084	-0.0736878	0.031856	0.15913	-0.0403824	0.0446484	-0.115772	-0.0372641
199927	757617	TagModule_0140	downtag	14	H8	dn	40294163H08	good	23	C10	139	SO_0741	gamma-glutamyltranspeptidase (NCBI ptt file)	-0.0812303	-0.0724844	0.0560861	-0.0535391	-0.197834	-0.157027	-0.0200011	-0.0407036	0.0260627	-0.110726	0.200399	-0.236039	-0.0129253	0.0736361	-0.023898
199928	759472	TagModule_1474	downtag	83	C12	dn	40324821E23.x1_MR1_mutant83_C12	good	7	C9	139	SO_0742	iron(III) ABC transporter, ATP-binding protein (NCBI ptt file)	-0.00236315	0.0472326	0.096992	0.178459	-0.0338613	0.113049	-0.0214421	0.139323	0.244112	-0.0988405	-0.037856	0.0642882	0.129392	-0.211314	0.0226216
199928	759472	TagModule_3549	uptag	202	H3	up	40290047P06.x1_MR1_plate202_H3	good	31	E6	139	SO_0742	iron(III) ABC transporter, ATP-binding protein (NCBI ptt file)	0.099987	0.186029	-0.00782779	0.17417	-0.224524	0.0672452	-0.0999337	-0.0462902	0.0424523	0.0291952	-0.1951	-0.173236	-0.143586	-0.0310489	0.0828612
199929	760518	TagModule_3137	uptag	266	C7	up	F14_MR1_plate266_C7	good	42	C11	139	SO_0743	iron(III) ABC transporter, permease protein (NCBI ptt file)	0.0510558	0.0675066	0.027448	0.392268	0.161699	0.0998559	-0.0373779	0.0765068	0.0338811	0.0803837	-0.0245762	-0.367875	-0.115831	-0.24538	0.130267
199929	760518	TagModule_3137	downtag	266	C7	dn	F14_MR1_plate266_C7	good	41	B4	139	SO_0743	iron(III) ABC transporter, permease protein (NCBI ptt file)	0.0663343	0.000702883	0.0164287	0.0550473	-0.104619	-0.0759685	0.070757	0.0188876	0.0481917	-0.00419519	0.00638069	-0.0891935	0.0281159	-0.107873	-0.0666629
199930	762286	TagModule_0354	downtag	32	C7	dn	40324352C07.x1_MR1_plate32_C7	edge	25	D1	139	SO_0744	iron(III) ABC transporter, periplasmic iron(III)-binding protein (NCBI ptt file)	-0.0354678	-0.0520567	-0.0196598	-0.0118352	-0.0229745	0.0889241	0.00310277	-0.0579016	-0.0148373	-0.0565325	0.0418532	-0.0219393	0.14162	-0.0764867	-0.0764941
199930	762286	TagModule_0354	uptag	32	C7	up	40324352C07.x1_MR1_plate32_C7	edge	26	C12	139	SO_0744	iron(III) ABC transporter, periplasmic iron(III)-binding protein (NCBI ptt file)	0.148846	-0.00976855	-0.0646404	0.169371	0.124521	0.210689	-0.0241835	0.0399246	0.0396069	-0.00756572	0.106505	-0.0224648	0.0202031	0.317172	0.315294
199931	763509	TagModule_3739	downtag	218	G8	dn	40290102N16.x1_MR1_plate218_G8	edge	32	H1	139	SO_0745	hypothetical protein (NCBI ptt file)	0.295351	0.338776	-0.118875	-0.159711	0.0585037	-0.0646926	0.00449209	0.0552753	-0.267319	0.144946	0.0970223	-0.158131	-0.318818	-0.0640582	-0.165092
199931	763509	TagModule_3098	uptag	241	B3	up	40290136D05.x1_MR1_plate241_B3	good	37	E9	139	SO_0745	hypothetical protein (NCBI ptt file)	0.107349	0.0154259	-0.0669292	-0.0544221	0.106638	-0.0630015	-0.0432654	-0.00301544	-0.112214	-0.0442277	-0.0973109	-0.106644	-0.171587	-0.017384	-0.0397367
199932	763935	TagModule_3545	uptag	267	C10	up	E19_MR1_plate267_C10	good	42	D11	139	SO_0746	glutathione S-transferase family protein (NCBI ptt file)	-0.154768	-0.114652	-0.139025	-0.247304	-0.00529978	-0.0969231	0.0395992	-0.0044596	-0.201719	-0.15879	0.133034	-0.106355	-0.0792277	0.0840613	0.0322376
199932	763935	TagModule_1466	downtag	82	C3	dn	40324820F06.x1_MR1_mutant82_C3	good	7	B3	139	SO_0746	glutathione S-transferase family protein (NCBI ptt file)	-0.00271508	-0.052915	0.0201917	0.124956	0.0368033	0.0730076	-0.049226	-0.0429461	0.0583314	-0.011899	0.00550295	-0.017468	0.0011287	0.114831	0.0473624
199933	764597	TagModule_4034	downtag	234	D7	dn	40290067H14.x1_MR1_plate234_D7	good	35	D3	139	SO_0747	ferredoxin--NADP reductase (NCBI ptt file)	0.0400063	-0.0602218	0.0191129	0.0559152	-0.0125079	0.050106	-0.0487756	0.0149941	0.0109557	-0.0880203	-4.31428	-0.0168588	-0.0673147	-0.83495	0.0322239
199933	764597	TagModule_4269	uptag	284	A11	up	A22_MR1_plate284_A11	good	47	B4	139	SO_0747	ferredoxin--NADP reductase (NCBI ptt file)	0.110349	0.0153321	-0.000261439	-0.0636773	0.0155946	0.00689635	0.0126729	0.0234645	0.0482526	0.0315926	-4.78613	0.0209748	0.0198121	-0.805325	-0.177476
199933	764597	TagModule_1098	uptag	72	B4	up	40324818C08.x1_MR1_mutant72_B4	good	5	D1	139	SO_0747	ferredoxin--NADP reductase (NCBI ptt file)	0.0651082	-0.134237	0.0410876	-0.134548	-0.698349	-0.0799822	0.00774173	0.0660588	0.104771	0.000173071	-4.7412	0.105221	0.0417571	-0.884466	-0.151416
199934	765469	TagModule_0472	uptag	45	E1	up	40324653J01.x1_MR1_plate45_E1	good	1	H9	139	SO_0748	hypothetical protein (NCBI ptt file)	0.0342649	-0.0806088	-0.106764	-0.186543	-0.125533	-0.338119	-0.0206734	-0.110994	-0.201471	-0.192668	-0.114671	-0.150088	-0.197175	-0.11315	-0.058554
199935	766254	TagModule_1272	uptag	85	H9	up	40324821P17.x1_MR1_mutant85_H9	good	8	A8	139	SO_0749	conserved hypothetical protein (NCBI ptt file)	0.114717	-0.133302	-0.0420848	-0.13749	0.148918	0.0170239	0.0491004	-0.010454	-0.0125633	-0.0320113	-0.239932	-0.134101	-0.0793445	-0.199219	0.00577294
199935	766254	TagModule_0709	uptag	49	C8	up	40324654F15.x1_MR1_plate49_C8	good	2	E6	139	SO_0749	conserved hypothetical protein (NCBI ptt file)	-0.129527	-0.244376	0.140467	-0.469355	-0.461371	-0.0053811	0.0640384	0.142593	-0.000306181	0.0190462	-0.126329	0.0993094	0.191602	-0.21667	-0.150097
[truncated: 6,697 more rows]

## Sheet: Gene Fitness
locusId	sysName	desc	355	356	366	358	359	360	363	364	365	367	371	372	373	453	454
[truncated: 3,355 more rows]

## Sheet: Gene Z Scores
locusId	sysName	desc	355	356	366	358	359	360	363	364	365	367	371	372	373	453	454
[truncated: 3,355 more rows]
