# Supplementary material for: Indirect and suboptimal control of gene expression is widespread in bacteria
Source: Mol Syst Biol. 2013 Apr 16;9:660. doi: 10.1038/msb.2013.16 (PMC3658271; doi:10.1038/msb.2013.16)
Supplement: Data Set 2 — Pairs of functionally-related genes in Shewanella oneidensis MR-1 that are not in the same operon and are not coexpressed. [file msb201316-s3.txt]

close	sameclass	Gene2	Gene1	rfit	rexp	sysName.x	name.x	sysName.y	name.y
TRUE		199482	199237	0.97935862965286	-0.255251802062514	SO_0040	aroE	SO_0287	aroB
TRUE		199703	199482	0.981950121887345	-0.171740650448838	SO_0287	aroB	SO_0512	aroQ
FALSE		200301	199470	0.969790495416928	-0.0750243017487	SO_0275	argC	SO_1121	proB
FALSE		200301	199471	0.961412245353985	0.00148130185151274	SO_0276	argB	SO_1121	proB
FALSE		200301	199472	0.94858498711805	-0.0646145510343774	SO_0277	argF	SO_1121	proB
FALSE		200301	199473	0.95889242744707	-0.0690677552256018	SO_0278	argG	SO_1121	proB
FALSE		200301	199474	0.958360104137432	-0.237739506461931	SO_0279	argH	SO_1121	proB
FALSE		200302	199470	0.967079614848118	-0.233471937200353	SO_0275	argC	SO_1122	proA
FALSE		200302	199472	0.946336233770754	-0.160858970505974	SO_0277	argF	SO_1122	proA
FALSE		200302	199471	0.958726964623985	-0.114579993287387	SO_0276	argB	SO_1122	proA
FALSE		200302	199474	0.964779135381742	-0.165438095487291	SO_0279	argH	SO_1122	proA
FALSE		200302	199473	0.964786872402258	-0.205240359260155	SO_0278	argG	SO_1122	proA
FALSE		201343	200841	0.903053739333274	0.111980889702143	SO_1676	metA	SO_2191	metC
TRUE		201548	199237	0.949070894450511	0.17750773327605	SO_0040	aroE	SO_2404	aroA
TRUE		201548	199482	0.947908499447712	0.0387239974451448	SO_0287	aroB	SO_2404	aroA
FALSE		201732	200321	0.87339058922289	0.207969145398214	SO_1141	carA	SO_2592	pyrD
FALSE		201732	200322	0.906389065222719	0.287651503505057	SO_1142	carB	SO_2592	pyrD
FALSE		202141	199703	0.876991557447032	0.129635953483398	SO_0512	aroQ	SO_3019	trpE
FALSE		202145	199482	0.889694674795993	0.205487438653448	SO_0287	aroB	SO_3023	trpB
FALSE		202145	201548	0.903374265771061	0.275178336043768	SO_2404	aroA	SO_3023	trpB
FALSE		202145	199703	0.867996398638483	0.260006780690041	SO_0512	aroQ	SO_3023	trpB
FALSE		202146	199482	0.895180416707925	0.166438263473047	SO_0287	aroB	SO_3024	trpA
FALSE		202146	199703	0.874480781335853	0.28782167990065	SO_0512	aroQ	SO_3024	trpA
TRUE	TRUE	202342	202325	0.8484380912719	-0.127519962116841	SO_3216	fliR	SO_3233	fliS
TRUE	TRUE	202342	202324	0.796090853768779	-0.0263896490504966	SO_3215	flhB	SO_3233	fliS
TRUE	TRUE	202342	202327	0.759404496555821	0.167828777591991	SO_3218	fliP	SO_3233	fliS
TRUE	TRUE	202348	202324	0.771845065515754	0.170398705235071	SO_3215	flhB	SO_3239	flgL
TRUE	TRUE	202348	202325	0.909733944721136	0.126844042451777	SO_3216	fliR	SO_3239	flgL
TRUE	FALSE	202352	202324	0.870934044705346	-0.0624072649165393	SO_3215	flhB	SO_3244	flgG
TRUE	FALSE	202352	202327	0.836276018016089	0.0715393425545068	SO_3218	fliP	SO_3244	flgG
TRUE	FALSE	202352	202325	0.93117057590338	-0.199165288913744	SO_3216	fliR	SO_3244	flgG
TRUE	FALSE	202353	202325	0.817753672924657	-0.143843401045517	SO_3216	fliR	SO_3245	flgF
TRUE	FALSE	202353	202324	0.94346045120326	0.0480371174028337	SO_3215	flhB	SO_3245	flgF
TRUE	FALSE	202353	202327	0.806978253243605	0.081590790885841	SO_3218	fliP	SO_3245	flgF
TRUE	FALSE	202357	202325	0.882553745709656	-0.170469027939691	SO_3216	fliR	SO_3249	flgC
TRUE	FALSE	202357	202324	0.869810511343043	-0.0989549326787138	SO_3215	flhB	SO_3249	flgC
TRUE	FALSE	202357	202327	0.850101561703181	0.235663036777295	SO_3218	fliP	SO_3249	flgC
TRUE	FALSE	202358	202324	0.822984669058067	-0.0120305982605127	SO_3215	flhB	SO_3250	flgB
TRUE	FALSE	202358	202325	0.857410982076793	-0.0592174146359603	SO_3216	fliR	SO_3250	flgB
TRUE	TRUE	202361	202325	0.92017774387928	0.222255092868428	SO_3216	fliR	SO_3253	flgA
TRUE	TRUE	202361	202324	0.887703483178559	0.134865839350049	SO_3215	flhB	SO_3253	flgA
FALSE		202520	201343	0.881784985386267	0.220796100616140	SO_2191	metC	SO_3413	thrC
FALSE		202522	201343	0.908083183697452	0.192635751899143	SO_2191	metC	SO_3415	thrA
TRUE		202538	199789	0.789680332542658	0.0692427749207199	SO_0601	mutL	SO_3431	mutS
FALSE		202789	200321	0.848739305922088	0.278719445645583	SO_1141	carA	SO_3695	pyrC
TRUE		202789	201732	0.985076203638064	0.284964841485761	SO_2592	pyrD	SO_3695	pyrC
TRUE		202789	201542	0.953624329984603	0.243789387377158	SO_2398	pyrF	SO_3695	pyrC
FALSE		202789	200322	0.911477137637794	0.202953411892163	SO_1142	carB	SO_3695	pyrC
TRUE		202839	201245	0.829356228559861	-0.141806397159201	SO_2088	lpxM?	SO_3746	htrB
FALSE		203138	201343	0.920354347032275	0.193257848904777	SO_2191	metC	SO_4054	metF
TRUE		203140	201343	0.932643237811965	0.26876935941511	SO_2191	metC	SO_4056	metB
FALSE		203140	202522	0.93347120901202	0.236321958150579	SO_3415	thrA	SO_4056	metB
FALSE		203140	201902	0.849725975518605	0.239616442715682	SO_2767	asnB-1	SO_4056	metB
FALSE		203326	200301	0.951004888916665	-0.0859386933534061	SO_1121	proB	SO_4245	argA
FALSE		203326	200302	0.941158735888234	-0.137240947279882	SO_1122	proA	SO_4245	argA
TRUE		203385	200134	0.8437010322156	0.142073494118136	SO_0950	xerD	SO_4306	xerC
FALSE		203388	201902	0.885117793438064	0.199102487027935	SO_2767	asnB-1	SO_4309	lysA
FALSE		203388	200841	0.944250791724675	0.154779274800226	SO_1676	metA	SO_4309	lysA
FALSE		203388	203140	0.923543714964943	0.229141993981972	SO_4056	metB	SO_4309	lysA
FALSE		203388	202520	0.96414589855245	0.128225951828272	SO_3413	thrC	SO_4309	lysA
FALSE		203388	202521	0.950066324374334	0.233041656469841	SO_3414	thrB	SO_4309	lysA
FALSE		203388	202522	0.956436418982422	0.123040194861140	SO_3415	thrA	SO_4309	lysA
FALSE		203388	203138	0.973919548123093	0.142280790438125	SO_4054	metF	SO_4309	lysA
TRUE		203423	199535	0.855905374155591	0.124778778412901	SO_0340	ilvE	SO_4345	ilvD
TRUE		203425	199535	0.85183709478232	0.0589868999733869	SO_0340	ilvE	SO_4347	ilvG
TRUE		203427	199535	0.852907273098521	0.243440425678974	SO_0340	ilvE	SO_4349	ilvC
FALSE		203442	203385	0.822605593121112	0.250211502680327	SO_4306	xerC	SO_4364	recG
TRUE		203645	201071	0.808086227065414	0.126610949929978	SO_1910	menA	SO_4575	menC
TRUE		203646	201071	0.827356469803226	-0.0745127604338422	SO_1910	menA	SO_4576	menE
TRUE		203782	201071	0.822583815116426	0.266324880705542	SO_1910	menA	SO_4713	menF
TRUE		203782	203646	0.912469113085392	0.288098259806761	SO_4576	menE	SO_4713	menF
TRUE		203808	203782	0.89787017764837	-0.171675229198764	SO_4713	menF	SO_4739	menB
TRUE		203808	203646	0.870492068605407	-0.134914877315829	SO_4576	menE	SO_4739	menB
TRUE		203808	203645	0.872486979814709	-0.118524311627336	SO_4575	menC	SO_4739	menB
TRUE		203808	201071	0.796704463536809	0.135735187938617	SO_1910	menA	SO_4739	menB
TRUE		203808	203643	0.875835329682913	-0.194537841577137	SO_4573	menD	SO_4739	menB
